# Supplementary material for: Identification of oxeiptosis-associated lncRNAs and prognosis-related signature to predict the immune status in gastric cancer
Source: Medicine (Baltimore). 2024 Feb 16;103(7):e37189. doi: 10.1097/MD.0000000000037189 (PMC10869064; doi:10.1097/MD.0000000000037189)
Supplement: Supplementary file 1 [file medi-103-e37189-s001.xlsx]

## Sheet: corResult
Oxeiptosis-related genes	lncRNA	Correlation	P-value	Regulation
PGAM5	AC138956.1	-0.216688	2.31068e-05	negative
KEAP1	AC138956.1	-0.27946	3.71945e-08	negative
PGAM5	AL159169.2	-0.218248	2.01022e-05	negative
KEAP1	AL159169.2	-0.303589	1.95411e-09	negative
KEAP1	AC010320.3	-0.275582	5.82194e-08	negative
KEAP1	ACBD3-AS1	-0.217385	2.17148e-05	negative
PGAM5	AC090510.2	-0.256614	4.72113e-07	negative
KEAP1	AC090510.2	-0.212531	3.33351e-05	negative
PGAM5	AC006042.1	-0.261728	2.72825e-07	negative
KEAP1	AC006042.1	-0.25907	3.6331e-07	negative
PGAM5	AC009005.1	0.211441	3.66529e-05	postive
AIFM1	AL133370.1	0.330369	5.33251e-11	postive
KEAP1	MPRIP-AS1	-0.207045	5.34781e-05	negative
KEAP1	AC000123.1	-0.244766	1.60888e-06	negative
PGAM5	Z83843.1	-0.366999	2.12156e-13	negative
KEAP1	Z83843.1	-0.31966	2.34989e-10	negative
AIFM1	AL353593.2	-0.257984	4.08056e-07	negative
KEAP1	AL136221.1	-0.213649	3.02276e-05	negative
PGAM5	AC092375.2	-0.203916	6.96422e-05	negative
KEAP1	AC092375.2	-0.21783	2.08681e-05	negative
KEAP1	AP000919.1	-0.235729	3.9343e-06	negative
AIFM1	ZNF674-AS1	0.26669	1.58469e-07	postive
KEAP1	AC012676.4	-0.201705	8.37287e-05	negative
KEAP1	INTS9-AS1	-0.291336	9.02955e-09	negative
PGAM5	HOXC-AS2	0.292241	8.08368e-09	postive
KEAP1	HOXC-AS2	0.203488	7.2183e-05	postive
PGAM5	AL133153.2	0.210032	4.14072e-05	postive
PGAM5	TYMSOS	0.327467	8.01686e-11	postive
AIFM1	TYMSOS	0.256618	4.71916e-07	postive
PGAM5	USP2-AS1	0.206178	5.75619e-05	postive
KEAP1	AC009090.1	-0.31246	6.16594e-10	negative
KEAP1	LINC01004	-0.243037	1.91432e-06	negative
KEAP1	AC105935.2	-0.20193	8.21853e-05	negative
AIFM1	LINC00957	-0.287545	1.42896e-08	negative
KEAP1	AC005332.1	-0.236267	3.7338e-06	negative
AIFM1	AC005332.1	-0.200698	9.09975e-05	negative
KEAP1	AL354989.1	-0.232563	5.33711e-06	negative
KEAP1	AC027290.2	-0.272736	8.05237e-08	negative
PGAM5	ZNF436-AS1	-0.232845	5.19505e-06	negative
PGAM5	AL122035.2	-0.312695	5.97764e-10	negative
KEAP1	AL122035.2	-0.275698	5.74489e-08	negative
AIFM1	AL122035.2	-0.269773	1.12441e-07	negative
KEAP1	IGBP1-AS1	-0.282759	2.52654e-08	negative
AIFM1	TUSC8	0.208565	4.69699e-05	postive
KEAP1	ASAP1-IT2	-0.23678	3.5522e-06	negative
KEAP1	AL157762.1	-0.210621	3.93524e-05	negative
KEAP1	AC012186.2	-0.207942	4.95422e-05	negative
PGAM5	TMEM220-AS1	-0.217982	2.05865e-05	negative
PGAM5	CHKB-DT	0.233683	4.79377e-06	postive
AIFM1	AC018521.6	-0.221365	1.51709e-05	negative
AIFM1	SEC62-AS1	-0.293105	7.27085e-09	negative
PGAM5	AC007342.4	0.326696	8.92663e-11	postive
KEAP1	AC007342.4	0.225168	1.07031e-05	postive
KEAP1	AC005730.3	-0.230303	6.6181e-06	negative
KEAP1	AC061961.1	0.336634	2.17917e-11	postive
AIFM1	LINC01589	-0.229648	7.04098e-06	negative
PGAM5	AL513008.1	-0.221368	1.51667e-05	negative
AIFM1	AL513008.1	-0.227891	8.306e-06	negative
KEAP1	AC084782.3	-0.211124	3.76759e-05	negative
KEAP1	AL136295.6	-0.254711	5.77265e-07	negative
AIFM1	AC018816.1	-0.221931	1.44091e-05	negative
KEAP1	ITCH-IT1	-0.271197	9.58216e-08	negative
PGAM5	NR2F2-AS1	-0.339674	1.40137e-11	negative
KEAP1	NR2F2-AS1	-0.233345	4.95206e-06	negative
AIFM1	NR2F2-AS1	-0.355205	1.36046e-12	negative
KEAP1	AC011465.1	-0.274642	6.48304e-08	negative
AIFM1	AC022034.1	-0.207777	5.02456e-05	negative
PGAM5	AP001107.5	-0.304707	1.69319e-09	negative
AIFM1	AP001107.5	-0.330088	5.54814e-11	negative
PGAM5	AL137779.1	-0.205364	6.16599e-05	negative
KEAP1	AL137779.1	-0.230018	6.79862e-06	negative
PGAM5	PART1	-0.287046	1.51715e-08	negative
AIFM1	PART1	-0.282832	2.5049e-08	negative
KEAP1	AC020663.3	-0.220771	1.60111e-05	negative
KEAP1	AL121583.1	-0.219116	1.85939e-05	negative
KEAP1	AC073896.4	-0.220196	1.68682e-05	negative
PGAM5	AC090587.1	0.207071	5.33592e-05	postive
KEAP1	AC090587.1	0.224349	1.15433e-05	postive
PGAM5	LOH12CR2	-0.215705	2.5216e-05	negative
PGAM5	AC009120.2	-0.276263	5.3839e-08	negative
KEAP1	AC009120.2	-0.275234	6.05845e-08	negative
PGAM5	MNX1-AS1	0.258392	3.90683e-07	postive
KEAP1	MNX1-AS1	0.244185	1.70594e-06	postive
KEAP1	AL731577.2	0.257228	4.42277e-07	postive
AIFM1	KLF3-AS1	-0.305516	1.52597e-09	negative
AIFM1	AC008050.1	-0.202749	7.67716e-05	negative
KEAP1	AP001350.1	-0.32068	2.04542e-10	negative
KEAP1	AC010168.2	-0.234672	4.35817e-06	negative
PGAM5	AC067852.3	-0.248057	1.15153e-06	negative
KEAP1	AC067852.3	-0.327961	7.4816e-11	negative
AIFM1	AC067852.3	-0.211242	3.72914e-05	negative
KEAP1	AC019080.5	-0.201545	8.4847e-05	negative
PGAM5	AF111167.2	-0.245735	1.45878e-06	negative
AIFM1	AL139393.2	-0.207856	4.99059e-05	negative
KEAP1	AL023584.2	-0.20438	6.6983e-05	negative
PGAM5	AC024075.3	-0.238849	2.90063e-06	negative
AIFM1	AC024075.3	-0.203911	6.96694e-05	negative
KEAP1	AL157871.5	-0.274476	6.60657e-08	negative
PGAM5	AL138976.2	-0.225014	1.08565e-05	negative
KEAP1	AL138976.2	-0.234898	4.26394e-06	negative
PGAM5	AC092718.4	0.298821	3.57551e-09	postive
AIFM1	AC092718.4	0.24673	1.31854e-06	postive
KEAP1	AC011825.2	-0.230127	6.72895e-06	negative
AIFM1	AC005899.5	-0.228924	7.53821e-06	negative
KEAP1	AC005522.1	-0.216229	2.40697e-05	negative
PGAM5	AC006435.2	-0.218381	1.98633e-05	negative
KEAP1	AC006435.2	-0.286763	1.56956e-08	negative
AIFM1	AC006435.2	-0.208227	4.8351e-05	negative
PGAM5	AL359715.2	-0.236868	3.52166e-06	negative
KEAP1	AL359715.2	-0.27761	4.60974e-08	negative
KEAP1	AC022558.3	-0.23523	4.1293e-06	negative
AIFM1	AC100810.1	-0.31926	2.48079e-10	negative
AIFM1	AL645568.1	-0.221198	1.54025e-05	negative
KEAP1	AC100847.1	-0.226641	9.33479e-06	negative
PGAM5	AC079921.1	-0.231111	6.12952e-06	negative
KEAP1	AC079921.1	-0.25516	5.50587e-07	negative
AIFM1	AC079921.1	-0.216819	2.28392e-05	negative
PGAM5	AC087500.1	-0.21022	4.07384e-05	negative
AIFM1	AC087500.1	-0.279878	3.54256e-08	negative
KEAP1	AP002784.1	0.338905	1.56758e-11	postive
PGAM5	AL132642.1	-0.272058	8.69497e-08	negative
AIFM1	AL132642.1	-0.28439	2.08307e-08	negative
KEAP1	C1orf195	-0.260462	3.12818e-07	negative
KEAP1	AC090617.4	-0.220158	1.69263e-05	negative
AIFM1	AC090617.4	-0.216654	2.31771e-05	negative
KEAP1	Z93930.3	-0.201195	8.73445e-05	negative
PGAM5	AC036108.3	-0.23052	6.4834e-06	negative
AIFM1	AC036108.3	-0.241258	2.28604e-06	negative
PGAM5	LAMC1-AS1	-0.234878	4.27216e-06	negative
KEAP1	LAMC1-AS1	-0.33192	4.28107e-11	negative
KEAP1	AL021707.7	-0.306079	1.41913e-09	negative
KEAP1	AC007849.1	-0.231377	5.97655e-06	negative
KEAP1	AC005695.2	-0.245295	1.52516e-06	negative
PGAM5	AC012085.2	-0.238241	3.0791e-06	negative
AIFM1	AC012085.2	-0.331699	4.41712e-11	negative
KEAP1	AC023644.1	-0.204512	6.62466e-05	negative
PGAM5	AC007637.1	-0.218321	1.99714e-05	negative
AIFM1	AC007637.1	-0.220144	1.69468e-05	negative
KEAP1	AC068620.2	-0.361703	4.93361e-13	negative
KEAP1	AC068790.7	-0.271548	9.21e-08	negative
PGAM5	SNHG17	0.222733	1.33912e-05	postive
KEAP1	AC245100.7	-0.210226	4.07201e-05	negative
PGAM5	AL355916.1	-0.217491	2.15111e-05	negative
KEAP1	AL513218.1	-0.260587	3.08641e-07	negative
AIFM1	AL354893.2	-0.241923	2.13957e-06	negative
KEAP1	AC008870.2	-0.305102	1.60949e-09	negative
KEAP1	AC004923.4	-0.21978	1.75136e-05	negative
KEAP1	AC002553.1	-0.378602	3.16066e-14	negative
PGAM5	LINC02526	0.245413	1.50708e-06	postive
KEAP1	AP001178.2	-0.207114	5.31629e-05	negative
PGAM5	SIDT1-AS1	-0.205231	6.23569e-05	negative
KEAP1	SIDT1-AS1	-0.214313	2.85133e-05	negative
KEAP1	AC135050.5	-0.210149	4.09918e-05	negative
AIFM1	AC008737.1	-0.223118	1.29273e-05	negative
KEAP1	AL353622.1	-0.247285	1.24612e-06	negative
AIFM1	AC074138.1	-0.272909	7.89605e-08	negative
KEAP1	SNHG12	-0.239981	2.59444e-06	negative
AIFM1	LINC00896	0.200252	9.44075e-05	postive
KEAP1	RHOA-IT1	-0.293684	6.77171e-09	negative
AIFM1	RHOA-IT1	-0.207094	5.32561e-05	negative
KEAP1	AC079915.1	-0.261706	2.73486e-07	negative
KEAP1	AL354892.3	-0.238691	2.94615e-06	negative
KEAP1	AC008735.2	-0.276575	5.19424e-08	negative
KEAP1	AL035071.1	-0.213704	3.00804e-05	negative
PGAM5	FAM27E3	0.269136	1.20742e-07	postive
PGAM5	POLH-AS1	0.251795	7.83138e-07	postive
KEAP1	AC018690.1	-0.25104	8.47001e-07	negative
KEAP1	AL596325.2	-0.32912	6.35841e-11	negative
AIFM1	ZNF790-AS1	-0.21597	2.46309e-05	negative
PGAM5	AC104695.2	-0.251732	7.88331e-07	negative
PGAM5	AL049838.1	-0.376439	4.53346e-14	negative
KEAP1	AL049838.1	-0.26159	2.76935e-07	negative
AIFM1	AL049838.1	-0.366195	2.41408e-13	negative
AIFM1	AC025171.5	-0.246157	1.39766e-06	negative
KEAP1	AC004492.1	-0.212251	3.41576e-05	negative
PGAM5	LINC00294	-0.227509	8.60797e-06	negative
AIFM1	LINC00294	-0.275245	6.05099e-08	negative
PGAM5	AP000697.1	0.228359	7.94907e-06	postive
KEAP1	CR936218.1	-0.240401	2.48876e-06	negative
KEAP1	AC009118.3	-0.262233	2.58272e-07	negative
KEAP1	SKAP1-AS1	-0.226024	9.88611e-06	negative
PGAM5	NRAV	0.376104	4.79308e-14	postive
PGAM5	AL021807.1	0.271864	8.88752e-08	postive
KEAP1	AC090589.3	-0.23447	4.44397e-06	negative
AIFM1	AP006748.1	0.208291	4.80871e-05	postive
KEAP1	AC008147.1	-0.200883	8.96211e-05	negative
KEAP1	AP003170.4	-0.272562	8.21324e-08	negative
PGAM5	AL157392.3	-0.320515	2.09202e-10	negative
KEAP1	AL157392.3	-0.311374	7.11582e-10	negative
KEAP1	AC087620.1	-0.256948	4.55635e-07	negative
PGAM5	AC007494.2	-0.254502	5.90091e-07	negative
KEAP1	AC007494.2	-0.234803	4.3033e-06	negative
AIFM1	AC007494.2	-0.209438	4.35795e-05	negative
AIFM1	AL359962.1	-0.223901	1.203e-05	negative
KEAP1	AL390728.6	-0.335229	2.66819e-11	negative
KEAP1	AC016737.1	-0.228654	7.73182e-06	negative
KEAP1	AC027796.1	-0.220096	1.70217e-05	negative
AIFM1	SNHG22	-0.218633	1.94198e-05	negative
AIFM1	AC027682.6	-0.259075	3.63125e-07	negative
PGAM5	MED14OS	0.234227	4.54926e-06	postive
KEAP1	MED14OS	0.382935	1.52209e-14	postive
AIFM1	AL390955.2	-0.2531	6.83527e-07	negative
AIFM1	AL451064.1	-0.234223	4.5509e-06	negative
KEAP1	AC106037.2	-0.20508	6.31554e-05	negative
KEAP1	AL359382.1	-0.200314	9.39264e-05	negative
KEAP1	AC092301.1	-0.249976	9.45511e-07	negative
PGAM5	DUBR	-0.201378	8.60307e-05	negative
AIFM1	DUBR	-0.381845	1.83103e-14	negative
KEAP1	LINC01547	0.239547	2.70794e-06	postive
PGAM5	AC048382.2	-0.321409	1.85169e-10	negative
KEAP1	AC048382.2	-0.245402	1.50875e-06	negative
KEAP1	DIP2A-IT1	-0.251181	8.34689e-07	negative
PGAM5	AC021016.2	-0.246555	1.34222e-06	negative
KEAP1	AC080013.3	-0.290014	1.06051e-08	negative
AIFM1	C1QTNF1-AS1	0.236094	3.79711e-06	postive
PGAM5	AC008669.1	-0.28807	1.3415e-08	negative
PGAM5	AC090912.1	0.225273	1.05996e-05	postive
KEAP1	USP3-AS1	-0.248756	1.07195e-06	negative
PGAM5	AC095055.1	-0.231829	5.72497e-06	negative
PGAM5	GAS6-DT	-0.202424	7.88787e-05	negative
KEAP1	MCCC1-AS1	-0.21875	1.92157e-05	negative
KEAP1	AL157838.1	-0.212216	3.42632e-05	negative
KEAP1	AL450384.2	-0.251156	8.36873e-07	negative
PGAM5	AC015871.3	-0.230743	6.34751e-06	negative
KEAP1	AC015871.3	-0.229644	7.04327e-06	negative
PGAM5	PINK1-AS	0.276099	5.48625e-08	postive
KEAP1	PINK1-AS	0.242765	1.96701e-06	postive
KEAP1	AC068491.3	-0.218289	2.00285e-05	negative
PGAM5	ZSCAN16-AS1	-0.213278	3.12257e-05	negative
AIFM1	ZSCAN16-AS1	-0.227559	8.56805e-06	negative
KEAP1	AC073896.2	-0.233427	4.91293e-06	negative
KEAP1	LINC01176	-0.245743	1.45757e-06	negative
PGAM5	AC087392.1	-0.247381	1.23398e-06	negative
KEAP1	AC087392.1	-0.252665	7.15275e-07	negative
AIFM1	AC087392.1	-0.240625	2.43436e-06	negative
PGAM5	MRTFA-AS1	-0.207464	5.16057e-05	negative
KEAP1	MRTFA-AS1	-0.3001	3.0436e-09	negative
AIFM1	MRTFA-AS1	-0.256565	4.74568e-07	negative
AIFM1	SMYD3-IT1	-0.227258	8.81228e-06	negative
KEAP1	AC025031.3	-0.28059	3.25983e-08	negative
KEAP1	AC068790.3	-0.214903	2.7069e-05	negative
PGAM5	LINC01419	0.299893	3.1243e-09	postive
PGAM5	GSN-AS1	-0.329438	6.08084e-11	negative
AIFM1	GSN-AS1	-0.375871	4.98183e-14	negative
PGAM5	SNHG16	0.410119	1.20522e-16	postive
PGAM5	LINC00924	-0.242448	2.03047e-06	negative
AIFM1	LINC00924	-0.269083	1.21468e-07	negative
KEAP1	AC005920.2	-0.23497	4.23429e-06	negative
KEAP1	AC093157.1	-0.25364	6.45958e-07	negative
KEAP1	AC092653.1	-0.201097	8.80516e-05	negative
AIFM1	AC092653.1	-0.205368	6.16393e-05	negative
KEAP1	AC079035.1	-0.297622	4.15498e-09	negative
PGAM5	AC009107.2	-0.214898	2.70804e-05	negative
PGAM5	AC120498.10	-0.226059	9.85399e-06	negative
PGAM5	AC020908.3	-0.209343	4.39375e-05	negative
KEAP1	AC020908.3	-0.240813	2.38923e-06	negative
AIFM1	AC020908.3	-0.252243	7.47459e-07	negative
PGAM5	AC005165.1	-0.216545	2.34041e-05	negative
AIFM1	AC005165.1	-0.228265	8.02e-06	negative
KEAP1	AC025034.1	-0.254999	5.60006e-07	negative
PGAM5	AC100861.1	0.35981	6.64591e-13	postive
KEAP1	AC100861.1	0.217642	2.12236e-05	postive
KEAP1	AL162274.2	-0.288433	1.28411e-08	negative
KEAP1	AC123768.2	-0.23471	4.342e-06	negative
KEAP1	AL590006.1	-0.332464	3.96249e-11	negative
KEAP1	AC011462.4	-0.20556	6.06517e-05	negative
KEAP1	AC108673.3	-0.311687	6.82864e-10	negative
KEAP1	ODF2-AS1	-0.293561	6.8745e-09	negative
KEAP1	AC138956.2	-0.237648	3.26324e-06	negative
KEAP1	AP002812.2	-0.237804	3.21402e-06	negative
AIFM1	LINC02441	0.295073	5.70474e-09	postive
PGAM5	AC079210.1	-0.207019	5.35959e-05	negative
KEAP1	AC079210.1	-0.258515	3.85548e-07	negative
PGAM5	AC002116.2	0.446798	8.41456e-20	postive
AIFM1	AC002116.2	0.218572	1.95256e-05	postive
KEAP1	ZNF433-AS1	0.274999	6.22377e-08	postive
PGAM5	AC009806.1	-0.278715	4.05595e-08	negative
AIFM1	AC009806.1	-0.304944	1.64256e-09	negative
AIFM1	AL590723.1	-0.208067	4.9015e-05	negative
PGAM5	RBM5-AS1	-0.235046	4.20314e-06	negative
KEAP1	RBM5-AS1	-0.302264	2.3138e-09	negative
AIFM1	A1BG-AS1	-0.201792	8.31259e-05	negative
PGAM5	AL122035.1	-0.265817	1.74507e-07	negative
AIFM1	AL122035.1	-0.318495	2.7515e-10	negative
PGAM5	AC067750.1	-0.241844	2.15652e-06	negative
AIFM1	AC067750.1	-0.26067	3.05891e-07	negative
KEAP1	AC039056.2	-0.200185	9.49279e-05	negative
KEAP1	AC253576.2	-0.248791	1.06818e-06	negative
KEAP1	Z69666.1	-0.253962	6.24538e-07	negative
PGAM5	AL121655.1	-0.202245	8.00628e-05	negative
KEAP1	AL121655.1	-0.260573	3.09113e-07	negative
KEAP1	AL355385.1	-0.240204	2.53779e-06	negative
AIFM1	AC078962.3	-0.220388	1.65772e-05	negative
PGAM5	FTX	-0.300797	2.78718e-09	negative
AIFM1	FTX	-0.234317	4.50996e-06	negative
KEAP1	AC074029.3	-0.208677	4.65218e-05	negative
PGAM5	AC103974.1	-0.21546	2.57681e-05	negative
KEAP1	AC073367.1	-0.253452	6.58786e-07	negative
PGAM5	AL133355.1	-0.327372	8.12345e-11	negative
AIFM1	AL133355.1	-0.301201	2.64804e-09	negative
KEAP1	AC073569.1	-0.313988	5.03523e-10	negative
AIFM1	AC073569.1	-0.22478	1.10941e-05	negative
AIFM1	AC015922.2	-0.251916	7.73327e-07	negative
KEAP1	AC007342.1	-0.30529	1.57093e-09	negative
PGAM5	LINC02593	-0.233903	4.6933e-06	negative
AIFM1	LINC02593	-0.280053	3.47086e-08	negative
KEAP1	LINC01985	-0.200093	9.56506e-05	negative
PGAM5	AC002553.2	-0.218497	1.96574e-05	negative
KEAP1	AC002553.2	-0.376799	4.27008e-14	negative
KEAP1	AL355073.2	-0.256698	4.67932e-07	negative
PGAM5	DDN-AS1	0.272834	7.96361e-08	postive
PGAM5	SNHG15	0.32459	1.19573e-10	postive
AIFM1	SNHG15	0.226108	9.80894e-06	postive
PGAM5	AC019080.3	-0.254563	5.86302e-07	negative
KEAP1	AC019080.3	-0.284352	2.09262e-08	negative
AIFM1	AC019080.3	-0.23083	6.29542e-06	negative
KEAP1	AC017006.2	-0.271152	9.63075e-08	negative
PGAM5	ZNF710-AS1	-0.225964	9.94126e-06	negative
KEAP1	AC092828.1	-0.24271	1.97794e-06	negative
PGAM5	SLC12A9-AS1	0.201229	8.70944e-05	postive
PGAM5	AP001922.6	-0.270598	1.02502e-07	negative
AIFM1	AP001922.6	-0.260401	3.14878e-07	negative
PGAM5	AL513165.1	0.215825	2.4948e-05	postive
PGAM5	SSBP3-AS1	-0.243866	1.76154e-06	negative
KEAP1	SSBP3-AS1	-0.225273	1.05994e-05	negative
PGAM5	AL139807.1	-0.23963	2.68586e-06	negative
KEAP1	AL139807.1	-0.256129	4.97023e-07	negative
AIFM1	AL139807.1	-0.238147	3.10778e-06	negative
PGAM5	ELFN1-AS1	0.27537	5.96498e-08	postive
KEAP1	AC113143.1	-0.284956	1.94762e-08	negative
PGAM5	AC093702.1	-0.229107	7.4097e-06	negative
AIFM1	AC093702.1	-0.252722	7.11049e-07	negative
PGAM5	AL133245.1	-0.24328	1.86831e-06	negative
KEAP1	AL133245.1	-0.245911	1.43289e-06	negative
AIFM1	AL133245.1	-0.224348	1.15451e-05	negative
KEAP1	AL139035.1	0.299064	3.46783e-09	postive
PGAM5	AC024267.5	-0.214889	2.71016e-05	negative
KEAP1	AC024267.5	-0.24534	1.5183e-06	negative
AIFM1	U73169.1	-0.238451	3.01633e-06	negative
KEAP1	AL596247.1	-0.218277	2.005e-05	negative
KEAP1	LINC01252	-0.236132	3.78325e-06	negative
PGAM5	AC006441.1	-0.20544	6.12669e-05	negative
KEAP1	AC006441.1	-0.359776	6.68135e-13	negative
AIFM1	WEE2-AS1	-0.260607	3.07962e-07	negative
PGAM5	HAND2-AS1	-0.264343	2.05187e-07	negative
AIFM1	HAND2-AS1	-0.286973	1.53061e-08	negative
AIFM1	AL135925.1	-0.225809	1.00852e-05	negative
KEAP1	MAFG-DT	0.235495	4.02467e-06	postive
PGAM5	RAD51-AS1	-0.213161	3.15468e-05	negative
KEAP1	RAD51-AS1	-0.298985	3.50264e-09	negative
PGAM5	AC037198.1	-0.284189	2.13333e-08	negative
KEAP1	AC037198.1	-0.201151	8.76582e-05	negative
PGAM5	AC004471.1	0.255427	5.35267e-07	postive
KEAP1	AL161421.1	0.298688	3.63572e-09	postive
PGAM5	AC008915.2	0.244214	1.70097e-06	postive
KEAP1	THRB-IT1	-0.216356	2.3801e-05	negative
KEAP1	AP000763.3	-0.210696	3.90975e-05	negative
PGAM5	AC233992.3	0.358415	8.26727e-13	postive
KEAP1	AC233992.3	0.330819	5.00404e-11	postive
PGAM5	LINC01775	0.21613	2.42821e-05	postive
KEAP1	LINC01775	0.223871	1.20633e-05	postive
KEAP1	AC118755.1	-0.213724	3.00286e-05	negative
KEAP1	AC083798.2	-0.224648	1.12296e-05	negative
PGAM5	DANT2	-0.249848	9.58093e-07	negative
AIFM1	DANT2	-0.210152	4.09797e-05	negative
KEAP1	AC092756.1	-0.283251	2.3841e-08	negative
KEAP1	AC023632.5	-0.244071	1.7255e-06	negative
PGAM5	AC114488.2	-0.222957	1.31195e-05	negative
KEAP1	AC010768.2	-0.226943	9.07575e-06	negative
PGAM5	AL138995.1	-0.291102	9.29013e-09	negative
AIFM1	AL138995.1	-0.245887	1.43648e-06	negative
KEAP1	AC004846.2	-0.270792	1.00287e-07	negative
KEAP1	LINC00685	-0.225	1.08703e-05	negative
KEAP1	AC002128.2	-0.218232	2.01311e-05	negative
KEAP1	AC020978.3	-0.277457	4.69184e-08	negative
AIFM1	C5orf66-AS1	-0.203599	7.15123e-05	negative
PGAM5	AL513327.1	-0.253726	6.40152e-07	negative
KEAP1	AL513327.1	-0.264826	1.94599e-07	negative
KEAP1	AP005329.1	-0.248378	1.11435e-06	negative
KEAP1	AC121493.1	-0.225831	1.00648e-05	negative
KEAP1	AC007216.3	-0.315934	3.88397e-10	negative
KEAP1	LINC00863	0.306208	1.39568e-09	postive
AIFM1	LINC00863	-0.208356	4.78184e-05	negative
KEAP1	AC025287.3	-0.234067	4.61962e-06	negative
PGAM5	AC008966.2	-0.214031	2.92303e-05	negative
KEAP1	AC008966.2	-0.251926	7.72593e-07	negative
KEAP1	AL359715.3	-0.301457	2.56363e-09	negative
PGAM5	AP001505.1	0.266811	1.56366e-07	postive
PGAM5	AL157700.1	-0.224731	1.11444e-05	negative
PGAM5	PCAT19	-0.206441	5.62931e-05	negative
KEAP1	PCAT19	-0.202453	7.86857e-05	negative
AIFM1	PCAT19	-0.233364	4.94259e-06	negative
PGAM5	AL357054.4	-0.258576	3.83043e-07	negative
AIFM1	AL357054.4	-0.312179	6.39963e-10	negative
AIFM1	ZNF426-DT	-0.201489	8.52426e-05	negative
PGAM5	NR2F1-AS1	-0.341244	1.11345e-11	negative
AIFM1	NR2F1-AS1	-0.390548	4.10469e-15	negative
PGAM5	LINC01278	-0.319874	2.28241e-10	negative
AIFM1	LINC01278	-0.335309	2.63767e-11	negative
KEAP1	AL445248.1	-0.29668	4.6726e-09	negative
AIFM1	AL445248.1	-0.207988	4.93484e-05	negative
KEAP1	AC009554.1	-0.239444	2.7357e-06	negative
PGAM5	AL021707.1	-0.221593	1.48593e-05	negative
PGAM5	AL391244.1	0.311695	6.82142e-10	postive
KEAP1	UBR5-AS1	-0.282709	2.5416e-08	negative
PGAM5	AC015922.3	-0.296184	4.9702e-09	negative
KEAP1	AC015922.3	-0.316449	3.6248e-10	negative
AIFM1	AC015922.3	-0.245266	1.52967e-06	negative
KEAP1	AC048341.2	-0.307867	1.12572e-09	negative
PGAM5	LINC00702	-0.21211	3.45808e-05	negative
AIFM1	LINC00702	-0.235843	3.89084e-06	negative
PGAM5	AC025043.1	-0.211669	3.59319e-05	negative
KEAP1	AC025043.1	-0.242349	2.0506e-06	negative
PGAM5	AL049555.1	0.243045	1.91273e-06	postive
AIFM1	AC020916.2	-0.215785	2.50379e-05	negative
KEAP1	AC093249.6	0.23475	4.32525e-06	postive
KEAP1	AC106864.1	-0.235275	4.11132e-06	negative
AIFM1	GLIDR	-0.21606	2.44346e-05	negative
AIFM1	AC092574.2	-0.2106	3.94232e-05	negative
KEAP1	AC079866.2	-0.215174	2.64284e-05	negative
PGAM5	LINC01778	-0.26455	2.00577e-07	negative
AIFM1	LINC01778	-0.265843	1.74007e-07	negative
PGAM5	AC008393.1	-0.215049	2.67214e-05	negative
AIFM1	AC007216.4	-0.203243	7.36751e-05	negative
KEAP1	AC027307.2	0.311109	7.36816e-10	postive
KEAP1	AC020594.1	-0.222747	1.33739e-05	negative
AIFM1	TRAF3IP2-AS1	-0.239134	2.82057e-06	negative
PGAM5	AL031846.2	-0.301737	2.47415e-09	negative
AIFM1	AL031846.2	-0.242921	1.93658e-06	negative
PGAM5	AC105219.3	0.265455	1.81606e-07	postive
KEAP1	AC015849.4	-0.274522	6.57211e-08	negative
PGAM5	AP001189.1	-0.228748	7.66397e-06	negative
AIFM1	AP001189.1	-0.247582	1.20888e-06	negative
KEAP1	AC112722.1	-0.215181	2.64124e-05	negative
KEAP1	AC023302.1	-0.209098	4.48708e-05	negative
KEAP1	AC083843.3	-0.238045	3.139e-06	negative
AIFM1	AC009065.5	0.29005	1.05592e-08	postive
PGAM5	AC087071.2	0.252376	7.37188e-07	postive
PGAM5	AL158163.1	-0.315698	4.00849e-10	negative
KEAP1	AL158163.1	-0.320743	2.02792e-10	negative
AIFM1	AL158163.1	-0.22612	9.79838e-06	negative
PGAM5	LINC02256	-0.269307	1.18462e-07	negative
AIFM1	LINC02256	-0.365582	2.66308e-13	negative
KEAP1	AL139287.1	-0.248491	1.10155e-06	negative
AIFM1	ITGA9-AS1	-0.201338	8.63133e-05	negative
KEAP1	AC068389.3	-0.289107	1.18361e-08	negative
KEAP1	AL136304.1	-0.27315	7.68354e-08	negative
AIFM1	AC100803.2	-0.213113	3.16804e-05	negative
KEAP1	AL049539.1	-0.21797	2.06085e-05	negative
PGAM5	ATXN2-AS	0.235931	3.85768e-06	postive
KEAP1	ANKRD10-IT1	-0.278831	4.0015e-08	negative
KEAP1	AL132639.2	0.235254	4.11951e-06	postive
PGAM5	AC145285.6	0.355967	1.20936e-12	postive
KEAP1	AC145285.6	0.299139	3.43547e-09	postive
AIFM1	MIR3142HG	0.206235	5.72849e-05	postive
PGAM5	AC105020.1	-0.347181	4.61284e-12	negative
KEAP1	AC105020.1	-0.214505	2.80344e-05	negative
AIFM1	AC105020.1	-0.2608	3.01642e-07	negative
KEAP1	FO393419.2	-0.262503	2.50804e-07	negative
AIFM1	FO393419.2	-0.205032	6.34127e-05	negative
PGAM5	COL4A2-AS1	-0.293764	6.70539e-09	negative
PGAM5	AC007878.1	-0.276721	5.10734e-08	negative
KEAP1	AC007878.1	-0.264351	2.05012e-07	negative
PGAM5	AC096586.2	-0.223338	1.26685e-05	negative
KEAP1	AC096586.2	-0.268957	1.23185e-07	negative
KEAP1	AC004477.3	-0.317921	2.97332e-10	negative
PGAM5	AC002558.3	-0.207274	5.24448e-05	negative
KEAP1	AC002558.3	-0.312262	6.32932e-10	negative
AIFM1	AC002558.3	-0.212154	3.44474e-05	negative
PGAM5	SEMA3F-AS1	-0.295546	5.38031e-09	negative
KEAP1	SEMA3F-AS1	-0.313511	5.36471e-10	negative
PGAM5	AC117498.2	0.280317	3.3654e-08	postive
PGAM5	AC013403.2	-0.291688	8.64984e-09	negative
KEAP1	AC013403.2	-0.23058	6.44653e-06	negative
AIFM1	AC013403.2	-0.267252	1.48904e-07	negative
PGAM5	AC053503.4	-0.276691	5.12529e-08	negative
AIFM1	AC053503.4	-0.280959	3.12187e-08	negative
KEAP1	AC007014.2	-0.209045	4.50761e-05	negative
PGAM5	AC132872.1	-0.236259	3.7367e-06	negative
KEAP1	AC132872.1	-0.251061	8.4516e-07	negative
KEAP1	AL391684.1	-0.232614	5.31135e-06	negative
AIFM1	AC009133.1	0.226901	9.11099e-06	postive
PGAM5	AL512328.1	-0.212834	3.24638e-05	negative
AIFM1	AC005332.4	-0.203978	6.92836e-05	negative
AIFM1	AC079336.3	-0.239712	2.66435e-06	negative
PGAM5	LINC00578	-0.264188	2.08705e-07	negative
AIFM1	LINC00578	-0.301558	2.53106e-09	negative
PGAM5	LINC01550	-0.244901	1.58704e-06	negative
AIFM1	LINC01550	-0.22577	1.01225e-05	negative
KEAP1	WWTR1-IT1	-0.227828	8.35501e-06	negative
AIFM1	WWTR1-IT1	-0.207582	5.10866e-05	negative
AIFM1	AC090709.1	0.205526	6.08255e-05	postive
PGAM5	AC018755.4	-0.218389	1.98493e-05	negative
PGAM5	RNF216-IT1	-0.270728	1.0102e-07	negative
KEAP1	RNF216-IT1	-0.264397	2.03978e-07	negative
AIFM1	RNF216-IT1	-0.318924	2.59645e-10	negative
PGAM5	PSMA3-AS1	-0.226207	9.71989e-06	negative
KEAP1	PSMA3-AS1	-0.351433	2.42588e-12	negative
KEAP1	AC005899.6	-0.27022	1.06946e-07	negative
PGAM5	AL162586.1	-0.285373	1.8533e-08	negative
AIFM1	AL162586.1	-0.260023	3.27965e-07	negative
PGAM5	MAPKAPK5-AS1	0.232164	5.54466e-06	postive
AIFM1	MAPKAPK5-AS1	0.275305	6.0095e-08	postive
AIFM1	LINC01235	-0.21927	1.83378e-05	negative
KEAP1	AC008982.2	-0.258943	3.68308e-07	negative
PGAM5	AC104083.1	-0.353004	1.90833e-12	negative
AIFM1	AC104083.1	-0.333724	3.31049e-11	negative
KEAP1	AL121839.2	-0.201646	8.41426e-05	negative
KEAP1	AC117490.2	-0.254497	5.90422e-07	negative
KEAP1	GNA14-AS1	-0.204232	6.78213e-05	negative
PGAM5	AP001347.1	-0.237737	3.23495e-06	negative
AIFM1	AP001347.1	-0.302802	2.16056e-09	negative
KEAP1	AC013549.1	-0.272649	8.1325e-08	negative
KEAP1	AC091153.2	-0.214255	2.8659e-05	negative
PGAM5	MBNL1-AS1	-0.26764	1.42635e-07	negative
AIFM1	MBNL1-AS1	-0.291413	8.9443e-09	negative
PGAM5	AC120049.1	-0.334021	3.17305e-11	negative
AIFM1	AC120049.1	-0.366695	2.22791e-13	negative
AIFM1	CKMT2-AS1	-0.254314	6.01873e-07	negative
PGAM5	DDX11-AS1	0.278139	4.33572e-08	postive
PGAM5	AC009948.2	0.230341	6.59442e-06	postive
PGAM5	AC079921.2	-0.21617	2.41965e-05	negative
AIFM1	AC079921.2	-0.291905	8.4233e-09	negative
PGAM5	AL161772.1	0.330238	5.43183e-11	postive
AIFM1	LINC01579	-0.271505	9.25483e-08	negative
PGAM5	AL133243.3	-0.204655	6.5453e-05	negative
KEAP1	AL133243.3	-0.390899	3.86089e-15	negative
AIFM1	AC005696.3	-0.229495	7.14337e-06	negative
AIFM1	ZEB1-AS1	-0.210379	4.01839e-05	negative
PGAM5	AC245060.5	-0.227011	9.01831e-06	negative
KEAP1	AC245060.5	-0.278815	4.00898e-08	negative
KEAP1	AC232271.1	-0.203089	7.46275e-05	negative
PGAM5	OGFRP1	0.462838	2.63024e-21	postive
KEAP1	OGFRP1	0.305131	1.60345e-09	postive
KEAP1	AP001458.1	-0.205655	6.01658e-05	negative
PGAM5	AP001160.4	-0.201089	8.81066e-05	negative
KEAP1	AP001160.4	-0.259738	3.38199e-07	negative
KEAP1	AC127024.6	-0.246863	1.3008e-06	negative
KEAP1	AC026401.2	-0.232887	5.17429e-06	negative
PGAM5	HCG27	-0.201982	8.18258e-05	negative
AIFM1	SPON1-AS1	-0.247646	1.20095e-06	negative
AIFM1	AC138207.5	-0.218295	2.00178e-05	negative
PGAM5	AC093797.1	-0.251942	7.71245e-07	negative
AIFM1	AC093797.1	-0.206306	5.69403e-05	negative
PGAM5	AC012409.1	-0.274111	6.88775e-08	negative
KEAP1	AC012409.1	-0.247453	1.22496e-06	negative
AIFM1	AC012409.1	-0.301095	2.68404e-09	negative
PGAM5	MIATNB	-0.223574	1.23976e-05	negative
KEAP1	MIATNB	-0.208179	4.85502e-05	negative
PGAM5	AGBL5-IT1	-0.213519	3.05743e-05	negative
KEAP1	AGBL5-IT1	-0.300234	2.99272e-09	negative
AIFM1	AGBL5-IT1	-0.230686	6.38179e-06	negative
KEAP1	AC015813.1	-0.226011	9.89777e-06	negative
KEAP1	SND1-IT1	-0.357929	8.91828e-13	negative
KEAP1	AC107375.1	-0.213721	3.00368e-05	negative
PGAM5	AC005332.3	-0.350588	2.75854e-12	negative
KEAP1	AC005332.3	-0.276916	4.99381e-08	negative
KEAP1	AL136115.2	-0.270275	1.06293e-07	negative
AIFM1	AL109955.1	-0.217879	2.07773e-05	negative
KEAP1	AC005021.1	-0.220583	1.62877e-05	negative
AIFM1	ZNF528-AS1	-0.242108	2.10058e-06	negative
PGAM5	AC011472.4	-0.333501	3.4181e-11	negative
AIFM1	AC011472.4	-0.311107	7.3705e-10	negative
PGAM5	AL583785.1	-0.308213	1.07633e-09	negative
AIFM1	AL583785.1	-0.278478	4.16882e-08	negative
AIFM1	AC096733.2	-0.266789	1.5674e-07	negative
KEAP1	LACTB2-AS1	-0.26212	2.61479e-07	negative
PGAM5	AL592166.1	0.209265	4.4233e-05	postive
KEAP1	AC009090.3	-0.219676	1.76792e-05	negative
KEAP1	AL049840.6	-0.210813	3.87025e-05	negative
PGAM5	AC090044.1	-0.255847	5.12072e-07	negative
AIFM1	AC090044.1	-0.299515	3.27661e-09	negative
PGAM5	MSC-AS1	-0.273381	7.48439e-08	negative
AIFM1	MSC-AS1	-0.271346	9.42286e-08	negative
KEAP1	GEMIN7-AS1	-0.239821	2.63574e-06	negative
AIFM1	AP001189.3	-0.233206	5.01838e-06	negative
KEAP1	AC015971.1	-0.20025	9.44202e-05	negative
KEAP1	AC079807.1	0.319713	2.33303e-10	postive
AIFM1	AC079807.1	-0.256127	4.97106e-07	negative
PGAM5	AC007342.5	0.217009	2.24574e-05	postive
PGAM5	AC124312.3	-0.2782	4.3056e-08	negative
AIFM1	AC124312.3	-0.296335	4.87809e-09	negative
PGAM5	AC104825.1	-0.386771	7.89756e-15	negative
AIFM1	AC104825.1	-0.35804	8.765e-13	negative
AIFM1	CCNT2-AS1	-0.232167	5.54311e-06	negative
AIFM1	AC009032.1	-0.200917	8.93714e-05	negative
PGAM5	AC234775.3	-0.375513	5.28665e-14	negative
KEAP1	AC234775.3	-0.209429	4.3614e-05	negative
AIFM1	AC234775.3	-0.208292	4.80837e-05	negative
PGAM5	AC090971.2	-0.203056	7.48336e-05	negative
KEAP1	AC090971.2	-0.253116	6.82364e-07	negative
AIFM1	LINC00668	0.293275	7.12137e-09	postive
KEAP1	AC005519.1	-0.285713	1.77951e-08	negative
PGAM5	AC024075.1	-0.215234	2.62877e-05	negative
AIFM1	AC024075.1	-0.263395	2.27595e-07	negative
PGAM5	GNG12-AS1	-0.323863	1.32205e-10	negative
KEAP1	GNG12-AS1	-0.232695	5.27037e-06	negative
AIFM1	GNG12-AS1	-0.321015	1.95403e-10	negative
KEAP1	RC3H1-IT1	-0.251694	7.91438e-07	negative
KEAP1	AL022322.1	-0.2741	6.89596e-08	negative
KEAP1	AC005104.1	-0.271461	9.30099e-08	negative
KEAP1	INE1	-0.226567	9.39935e-06	negative
KEAP1	AL021707.4	-0.212789	3.25905e-05	negative
KEAP1	GK-IT1	-0.228686	7.70856e-06	negative
KEAP1	AC133550.2	-0.204714	6.51322e-05	negative
KEAP1	AC100821.2	-0.237047	3.46074e-06	negative
AIFM1	ATP2B1-AS1	-0.234198	4.562e-06	negative
PGAM5	AC012073.1	0.324681	1.18092e-10	postive
KEAP1	AL354760.1	-0.231881	5.69637e-06	negative
PGAM5	AC104794.2	-0.296563	4.74136e-09	negative
AIFM1	AC104794.2	-0.272811	7.9843e-08	negative
KEAP1	AP001020.3	-0.221104	1.55353e-05	negative
PGAM5	AC015908.3	-0.245848	1.4421e-06	negative
KEAP1	CTBP1-AS	-0.213037	3.18914e-05	negative
PGAM5	HCG15	0.211373	3.68708e-05	postive
KEAP1	AC004253.1	-0.319571	2.37825e-10	negative
KEAP1	AC093110.1	-0.21758	2.134e-05	negative
KEAP1	AC079336.2	-0.25674	4.65808e-07	negative
KEAP1	AL021707.2	-0.206633	5.53818e-05	negative
AIFM1	AL021707.2	-0.250555	8.90602e-07	negative
PGAM5	AC135507.1	-0.20919	4.45191e-05	negative
KEAP1	AC135507.1	-0.284325	2.09933e-08	negative
PGAM5	AL606834.2	-0.208228	4.83477e-05	negative
PGAM5	LINC01081	-0.295716	5.26755e-09	negative
AIFM1	LINC01081	-0.286562	1.60777e-08	negative
KEAP1	AC007128.2	0.200739	9.06932e-05	postive
PGAM5	AC111170.3	-0.261577	2.77314e-07	negative
KEAP1	AC111170.3	-0.263616	2.22172e-07	negative
AIFM1	AC111170.3	-0.280087	3.45693e-08	negative
PGAM5	AP002449.1	0.261223	2.88138e-07	postive
AIFM1	LINC02550	-0.264572	2.00108e-07	negative
PGAM5	AC116025.2	0.214386	2.83297e-05	postive
KEAP1	AC092171.3	0.236717	3.57377e-06	postive
KEAP1	AC090948.1	-0.200383	9.33923e-05	negative
PGAM5	AC004908.3	-0.210777	3.88228e-05	negative
KEAP1	AC004908.3	-0.280705	3.21618e-08	negative
KEAP1	AC009950.1	-0.21849	1.9671e-05	negative
KEAP1	AC007546.1	-0.252033	7.63983e-07	negative
AIFM1	BICRA-AS1	-0.200694	9.10314e-05	negative
PGAM5	AC096921.2	-0.278333	4.23933e-08	negative
KEAP1	AC096921.2	-0.274823	6.34994e-08	negative
PGAM5	NPTN-IT1	-0.362811	4.14089e-13	negative
KEAP1	NPTN-IT1	-0.377587	3.74461e-14	negative
AIFM1	NPTN-IT1	-0.290918	9.50102e-09	negative
PGAM5	AL365181.3	0.202829	7.62614e-05	postive
KEAP1	AL365181.3	0.234076	4.61597e-06	postive
KEAP1	AP002812.3	-0.268838	1.24827e-07	negative
KEAP1	AC011468.1	-0.227636	8.50673e-06	negative
KEAP1	AC006042.3	-0.207792	5.01804e-05	negative
PGAM5	VPS9D1-AS1	0.370055	1.29439e-13	postive
KEAP1	AC087277.2	-0.207298	5.23399e-05	negative
KEAP1	AC093788.1	-0.312829	5.87211e-10	negative
KEAP1	ALMS1-IT1	-0.210614	3.93776e-05	negative
PGAM5	MIR99AHG	-0.368613	1.63545e-13	negative
AIFM1	MIR99AHG	-0.396651	1.40068e-15	negative
PGAM5	AL359076.1	-0.270931	9.87352e-08	negative
KEAP1	AL359076.1	-0.248296	1.12368e-06	negative
PGAM5	AC243964.3	0.254864	5.68013e-07	postive
AIFM1	AC018529.1	-0.230966	6.21453e-06	negative
PGAM5	AC009831.1	0.259993	3.29038e-07	postive
KEAP1	AC132938.3	0.240226	2.53237e-06	postive
KEAP1	AC092168.2	-0.222352	1.38659e-05	negative
KEAP1	AL138963.1	-0.249609	9.81954e-07	negative
PGAM5	AC027271.1	-0.21276	3.26729e-05	negative
KEAP1	AC027271.1	-0.279144	3.85859e-08	negative
PGAM5	AC004943.2	0.257718	4.19823e-07	postive
PGAM5	FGF14-AS2	-0.207409	5.18462e-05	negative
AIFM1	FGF14-AS2	-0.313083	5.67777e-10	negative
AIFM1	AP001267.3	-0.201015	8.86486e-05	negative
KEAP1	AP002907.1	-0.324423	1.22375e-10	negative
AIFM1	AC090877.2	-0.290518	9.97535e-09	negative
PGAM5	AC010245.2	-0.283486	2.31873e-08	negative
KEAP1	AC010245.2	-0.292177	8.14737e-09	negative
KEAP1	AC036176.1	0.264645	1.98512e-07	postive
PGAM5	AC104521.1	0.278228	4.29165e-08	postive
KEAP1	AC104521.1	0.289993	1.06317e-08	postive
PGAM5	FIRRE	0.210133	4.10484e-05	postive
KEAP1	AC090970.1	-0.297653	4.13891e-09	negative
KEAP1	AP002812.5	-0.241643	2.2001e-06	negative
PGAM5	AL662844.4	-0.204841	6.44365e-05	negative
AIFM1	AL662844.4	-0.261536	2.78556e-07	negative
KEAP1	AC009054.1	-0.211272	3.71953e-05	negative
KEAP1	AC016027.3	-0.201977	8.1865e-05	negative
KEAP1	SEMA6A-AS1	-0.214266	2.86319e-05	negative
KEAP1	AC023906.5	-0.278953	3.94514e-08	negative
AIFM1	AC106739.1	-0.235752	3.92551e-06	negative
AIFM1	NEXN-AS1	-0.272383	8.38099e-08	negative
KEAP1	AL591895.1	-0.210051	4.13388e-05	negative
AIFM1	AC006942.1	-0.262564	2.49166e-07	negative
KEAP1	AL136531.1	-0.226837	9.16592e-06	negative
AIFM1	DNMBP-AS1	0.215669	2.52964e-05	postive
KEAP1	AC055822.1	-0.21085	3.85795e-05	negative
KEAP1	AL356481.1	-0.209281	4.41714e-05	negative
PGAM5	AC079313.1	-0.221996	1.4323e-05	negative
KEAP1	AC079313.1	-0.228884	7.56643e-06	negative
AIFM1	AC079313.1	-0.271004	9.79251e-08	negative
KEAP1	AC007285.2	-0.245551	1.48618e-06	negative
KEAP1	AC018462.1	-0.254079	6.16933e-07	negative
PGAM5	AC012313.1	0.348083	4.0279e-12	postive
KEAP1	AC012313.1	0.272752	8.03798e-08	postive
KEAP1	AL391097.2	-0.20319	7.39994e-05	negative
PGAM5	LINC01106	0.253346	6.66163e-07	postive
AIFM1	LINC01106	0.211951	3.50613e-05	postive
AIFM1	AC090617.5	-0.218338	1.9941e-05	negative
AIFM1	AC011939.2	-0.211556	3.62883e-05	negative
PGAM5	AC025917.1	-0.282902	2.48421e-08	negative
KEAP1	AC025917.1	-0.236906	3.50862e-06	negative
KEAP1	AC004832.5	-0.234399	4.47435e-06	negative
PGAM5	AC009549.1	-0.234314	4.51134e-06	negative
AIFM1	AC009549.1	-0.344628	6.75305e-12	negative
KEAP1	LINC01355	-0.322584	1.57647e-10	negative
KEAP1	AC005546.1	-0.230796	6.31557e-06	negative
KEAP1	AC011511.3	0.202547	7.80783e-05	postive
KEAP1	AC079907.1	-0.244495	1.65345e-06	negative
AIFM1	AL356417.2	-0.254457	5.92904e-07	negative
KEAP1	AC068888.1	-0.254527	5.88566e-07	negative
KEAP1	AC131934.1	-0.218724	1.92616e-05	negative
AIFM1	AC131934.1	-0.204392	6.69199e-05	negative
KEAP1	AP003170.3	-0.240155	2.55012e-06	negative
PGAM5	AC078777.1	-0.219167	1.85099e-05	negative
KEAP1	AC078777.1	-0.287531	1.43144e-08	negative
KEAP1	AC127024.4	-0.270068	1.08781e-07	negative
KEAP1	KIRREL1-IT1	-0.267504	1.44805e-07	negative
PGAM5	AC137932.1	-0.205692	5.99784e-05	negative
AIFM1	AC145124.1	-0.224078	1.18355e-05	negative
PGAM5	AP001922.5	-0.22725	8.81944e-06	negative
AIFM1	AP001922.5	-0.242144	2.09292e-06	negative
AIFM1	AC233728.1	0.240593	2.44188e-06	postive
PGAM5	AL139349.1	-0.209207	4.44528e-05	negative
PGAM5	LINC01638	-0.222464	1.37239e-05	negative
AIFM1	LINC01638	-0.293821	6.65851e-09	negative
KEAP1	AC103769.1	-0.294231	6.32981e-09	negative
KEAP1	AL450384.1	-0.210666	3.91984e-05	negative
AIFM1	AC022613.2	-0.262131	2.61163e-07	negative
KEAP1	AC130324.1	-0.218824	1.90885e-05	negative
PGAM5	AC138150.1	-0.22955	7.1061e-06	negative
PGAM5	AC073046.1	0.223707	1.22463e-05	postive
KEAP1	AC073046.1	0.369949	1.31701e-13	postive
KEAP1	AC092903.2	-0.246056	1.41197e-06	negative
KEAP1	AL360091.1	-0.203026	7.50222e-05	negative
KEAP1	AL158196.1	-0.215883	2.48217e-05	negative
KEAP1	AC024361.1	-0.252732	7.10304e-07	negative
PGAM5	AC008937.2	-0.209261	4.42472e-05	negative
KEAP1	AC008937.2	-0.251571	8.01611e-07	negative
AIFM1	AC008937.2	-0.223737	1.22129e-05	negative
KEAP1	AL158207.2	-0.202842	7.61801e-05	negative
AIFM1	AL158207.2	-0.224906	1.09652e-05	negative
KEAP1	AL138756.1	-0.219447	1.80481e-05	negative
KEAP1	AGAP2-AS1	0.224849	1.10235e-05	postive
KEAP1	AC103810.5	-0.229245	7.31371e-06	negative
AIFM1	AC103810.5	-0.213991	2.9332e-05	negative
PGAM5	DLEU1	0.216653	2.31806e-05	postive
KEAP1	LINC-PINT	-0.251693	7.91485e-07	negative
KEAP1	AL117379.1	-0.245531	1.48912e-06	negative
PGAM5	MALAT1	-0.212327	3.39312e-05	negative
KEAP1	MALAT1	-0.334506	2.95991e-11	negative
AIFM1	AC009065.2	0.275685	5.75351e-08	postive
KEAP1	AL139384.2	0.34736	4.4906e-12	postive
KEAP1	AC093227.1	-0.250042	9.39061e-07	negative
KEAP1	AC012313.3	-0.264011	2.12772e-07	negative
KEAP1	AC087741.1	-0.232915	5.16052e-06	negative
PGAM5	AL583856.2	-0.225651	1.02341e-05	negative
KEAP1	AL583856.2	-0.226884	9.12538e-06	negative
AIFM1	AC012313.2	-0.217551	2.13961e-05	negative
PGAM5	AC104117.3	-0.25979	3.3631e-07	negative
AIFM1	AC104117.3	-0.374341	6.41652e-14	negative
PGAM5	AL035530.2	-0.262411	2.53323e-07	negative
KEAP1	AL035530.2	-0.248074	1.14956e-06	negative
AIFM1	AL035530.2	-0.223073	1.29807e-05	negative
PGAM5	AC058791.1	-0.236371	3.69631e-06	negative
KEAP1	AC058791.1	-0.235067	4.19469e-06	negative
PGAM5	AC011773.1	0.262654	2.46715e-07	postive
PGAM5	AC018752.1	-0.285486	1.82836e-08	negative
PGAM5	SH3BP5-AS1	-0.2821	2.73054e-08	negative
KEAP1	SH3BP5-AS1	-0.228204	8.06562e-06	negative
AIFM1	EPB41L4A-DT	-0.23446	4.44813e-06	negative
PGAM5	AP001363.1	-0.214367	2.83775e-05	negative
AIFM1	AP001363.1	-0.257242	4.41651e-07	negative
PGAM5	AC109587.1	-0.290639	9.82915e-09	negative
KEAP1	AC109587.1	-0.343768	7.67351e-12	negative
AIFM1	AC109587.1	-0.225861	1.00366e-05	negative
PGAM5	AC156455.1	0.274985	6.2335e-08	postive
KEAP1	AD001527.1	-0.322161	1.67053e-10	negative
PGAM5	AL606489.1	0.247384	1.23361e-06	postive
KEAP1	AL606489.1	0.30976	8.79505e-10	postive
PGAM5	LINC01806	0.212933	3.21832e-05	postive
PGAM5	AC004637.1	-0.281057	3.0864e-08	negative
AIFM1	AC004637.1	-0.292571	7.7638e-09	negative
PGAM5	AP005131.3	-0.219604	1.77948e-05	negative
PGAM5	AC010976.2	-0.303291	2.02982e-09	negative
KEAP1	AC010976.2	-0.299665	3.21515e-09	negative
PGAM5	AC005674.2	-0.275698	5.74482e-08	negative
KEAP1	AC005674.2	-0.214336	2.84559e-05	negative
KEAP1	AC144548.1	-0.211579	3.62168e-05	negative
KEAP1	AP003467.1	-0.287436	1.44786e-08	negative
PGAM5	PVT1	0.350553	2.7729e-12	postive
KEAP1	Z99127.1	-0.222901	1.31862e-05	negative
PGAM5	AL662791.1	0.208129	4.87567e-05	postive
PGAM5	AL139407.1	-0.249279	1.01588e-06	negative
KEAP1	AL139407.1	-0.285692	1.78397e-08	negative
KEAP1	AC006141.1	-0.318775	2.64933e-10	negative
KEAP1	AL117209.1	-0.268449	1.30359e-07	negative
KEAP1	AC009996.1	-0.305649	1.49998e-09	negative
PGAM5	AC024075.2	-0.281812	2.82475e-08	negative
AIFM1	AL031651.2	-0.255758	5.16917e-07	negative
KEAP1	EXOC3-AS1	0.256171	4.94803e-07	postive
KEAP1	AC092620.2	-0.242995	1.92235e-06	negative
KEAP1	AC018607.1	-0.207628	5.08865e-05	negative
KEAP1	AC090739.1	-0.277012	4.93889e-08	negative
KEAP1	AC016876.2	-0.209828	4.2139e-05	negative
KEAP1	AP000866.6	-0.302658	2.20061e-09	negative
PGAM5	IRAIN	0.251761	7.85936e-07	postive
KEAP1	AC003102.1	-0.209647	4.2804e-05	negative
KEAP1	AC016590.3	-0.204635	6.5566e-05	negative
KEAP1	AL121652.1	-0.229364	7.23201e-06	negative
KEAP1	TBILA	-0.241574	2.21532e-06	negative
AIFM1	AC011444.1	-0.213791	2.98513e-05	negative
PGAM5	A2M-AS1	-0.308464	1.04164e-09	negative
AIFM1	A2M-AS1	-0.33933	1.47347e-11	negative
KEAP1	AC055764.1	-0.227669	8.48039e-06	negative
AIFM1	AC055764.1	-0.272941	7.86789e-08	negative
AIFM1	AL603839.3	-0.200718	9.08529e-05	negative
AIFM1	LINC00899	-0.285926	1.73489e-08	negative
PGAM5	AL355472.2	0.244782	1.60634e-06	postive
KEAP1	AL512770.1	-0.273436	7.43767e-08	negative
PGAM5	AL590093.1	-0.238864	2.8965e-06	negative
KEAP1	AL590093.1	-0.218512	1.96322e-05	negative
KEAP1	AL121989.1	-0.292523	7.80988e-09	negative
PGAM5	AC108449.2	-0.204929	6.39611e-05	negative
PGAM5	SNHG10	0.228429	7.89709e-06	postive
AIFM1	SNHG10	0.241684	2.19126e-06	postive
PGAM5	AC010761.3	-0.205074	6.31868e-05	negative
KEAP1	AC010761.3	-0.286492	1.62145e-08	negative
KEAP1	AC022306.2	-0.28659	1.60249e-08	negative
PGAM5	BNC2-AS1	-0.292288	8.03704e-09	negative
AIFM1	BNC2-AS1	-0.354788	1.45078e-12	negative
KEAP1	AC138811.1	-0.20068	9.11339e-05	negative
PGAM5	ADAMTSL4-AS1	-0.25414	6.12956e-07	negative
AIFM1	ADAMTSL4-AS1	-0.252912	6.97078e-07	negative
KEAP1	HCG25	-0.20355	7.18113e-05	negative
PGAM5	ZBTB11-AS1	0.2074	5.18854e-05	postive
KEAP1	LINC02361	0.288038	1.34668e-08	postive
PGAM5	LINC01082	-0.307325	1.20791e-09	negative
AIFM1	LINC01082	-0.246954	1.28886e-06	negative
KEAP1	AC011481.2	-0.224054	1.18617e-05	negative
AIFM1	AC013553.3	-0.205864	5.91099e-05	negative
KEAP1	AC103706.1	-0.239983	2.594e-06	negative
KEAP1	AC092368.3	0.216296	2.3928e-05	postive
PGAM5	AC037198.2	-0.284435	2.07195e-08	negative
AIFM1	AC037198.2	-0.221588	1.48664e-05	negative
KEAP1	AC018809.1	-0.282509	2.60223e-08	negative
KEAP1	AL121917.1	-0.210229	4.07079e-05	negative
PGAM5	AC008808.2	-0.317386	3.19593e-10	negative
AIFM1	AC008808.2	-0.299045	3.47627e-09	negative
AIFM1	AC130371.2	-0.236115	3.78948e-06	negative
PGAM5	AC092338.1	-0.229444	7.17751e-06	negative
PGAM5	AF001548.2	-0.255502	5.31066e-07	negative
AIFM1	AF001548.2	-0.304581	1.72085e-09	negative
KEAP1	AL359715.1	-0.215664	2.53081e-05	negative
PGAM5	FAM198B-AS1	-0.27502	6.2088e-08	negative
KEAP1	FAM198B-AS1	-0.217936	2.06726e-05	negative
PGAM5	BACH1-IT1	-0.206735	5.49056e-05	negative
KEAP1	BACH1-IT1	-0.333199	3.5684e-11	negative
PGAM5	AL031717.1	-0.210334	4.03416e-05	negative
AIFM1	AL031717.1	-0.22442	1.14687e-05	negative
KEAP1	AC008026.3	-0.259299	3.54524e-07	negative
AIFM1	AC008026.3	-0.209671	4.27145e-05	negative
PGAM5	AC124312.5	-0.304275	1.78988e-09	negative
KEAP1	AC124312.5	-0.214389	2.83243e-05	negative
AIFM1	AC124312.5	-0.274627	6.49426e-08	negative
PGAM5	AC124283.2	0.282238	2.68664e-08	postive
KEAP1	AC005086.2	-0.296647	4.69189e-09	negative
AIFM1	MIRLET7BHG	-0.26688	1.55165e-07	negative
PGAM5	PXN-AS1	0.290567	9.91647e-09	postive
KEAP1	AC025265.1	-0.208175	4.85648e-05	negative
KEAP1	HMBOX1-IT1	-0.302576	2.22383e-09	negative
KEAP1	AC084083.1	-0.23858	2.9784e-06	negative
PGAM5	HOTAIRM1	-0.265683	1.77097e-07	negative
KEAP1	HOTAIRM1	-0.220843	1.59072e-05	negative
PGAM5	AL390195.2	-0.241402	2.25352e-06	negative
PGAM5	AC016888.1	0.206556	5.57449e-05	postive
KEAP1	AL031768.1	-0.214558	2.79041e-05	negative
AIFM1	TGFB2-AS1	-0.214834	2.72344e-05	negative
KEAP1	AL442125.1	-0.258534	3.84772e-07	negative
PGAM5	AL161935.3	-0.266135	1.68492e-07	negative
AIFM1	AL161935.3	-0.231749	5.7687e-06	negative
PGAM5	AL137186.2	-0.251712	7.89926e-07	negative
KEAP1	AL137186.2	-0.284417	2.07645e-08	negative
AIFM1	AL137186.2	-0.221839	1.45298e-05	negative
KEAP1	RUSC1-AS1	-0.255074	5.55575e-07	negative
AIFM1	AC026356.2	-0.218793	1.91431e-05	negative
PGAM5	MAGI2-AS3	-0.425896	5.89534e-18	negative
KEAP1	MAGI2-AS3	-0.242059	2.11075e-06	negative
AIFM1	MAGI2-AS3	-0.399649	8.19089e-16	negative
PGAM5	C6orf99	0.264013	2.12731e-07	postive
KEAP1	AL353804.2	-0.204655	6.5452e-05	negative
KEAP1	AC127024.5	-0.291823	8.50803e-09	negative
AIFM1	AC108488.1	-0.258396	3.90506e-07	negative
AIFM1	AC009126.1	-0.31025	8.24866e-10	negative
KEAP1	AC005921.3	-0.206341	5.67729e-05	negative
AIFM1	GLIS2-AS1	-0.223899	1.20321e-05	negative
KEAP1	ILF3-DT	0.202107	8.09815e-05	postive
KEAP1	AC100793.2	-0.227818	8.36324e-06	negative
PGAM5	AC234582.1	-0.221809	1.45693e-05	negative
AIFM1	LIFR-AS1	-0.209403	4.37117e-05	negative
PGAM5	RHPN1-AS1	0.215108	2.65836e-05	postive
PGAM5	AC006059.1	-0.309163	9.50879e-10	negative
AIFM1	AC006059.1	-0.405303	2.93462e-16	negative
KEAP1	LIX1L-AS1	-0.220056	1.70831e-05	negative
PGAM5	AC114980.1	-0.264909	1.92843e-07	negative
KEAP1	AC114980.1	-0.320491	2.09874e-10	negative
AIFM1	AC114980.1	-0.242589	2.00208e-06	negative
PGAM5	LINC00921	-0.250599	8.86539e-07	negative
AIFM1	LINC00921	-0.317823	3.01304e-10	negative
PGAM5	UBXN10-AS1	-0.237908	3.18151e-06	negative
PGAM5	TMPO-AS1	0.367166	2.0654e-13	postive
KEAP1	AL450326.1	0.279542	3.6841e-08	postive
AIFM1	AC007406.5	-0.206138	5.77568e-05	negative
AIFM1	AL163051.1	0.203137	7.43307e-05	postive
KEAP1	AC026474.1	-0.221319	1.52341e-05	negative
AIFM1	DCST1-AS1	0.374454	6.29792e-14	postive
KEAP1	AC108727.1	-0.286389	1.64153e-08	negative
PGAM5	AC007496.2	-0.205283	6.20819e-05	negative
KEAP1	AC007496.2	-0.295463	5.43573e-09	negative
AIFM1	AC007496.2	-0.264189	2.08678e-07	negative
AIFM1	AC011477.1	-0.20237	7.92348e-05	negative
KEAP1	AC006547.1	-0.257547	4.27545e-07	negative
PGAM5	AC007686.3	-0.233332	4.95803e-06	negative
PGAM5	AC048341.1	-0.284821	1.9792e-08	negative
KEAP1	AC048341.1	-0.271959	8.7927e-08	negative
AIFM1	LAMA5-AS1	-0.238202	3.09089e-06	negative
PGAM5	MIR100HG	-0.360252	6.20006e-13	negative
AIFM1	MIR100HG	-0.380861	2.16231e-14	negative
PGAM5	PGM5-AS1	-0.268147	1.34824e-07	negative
AIFM1	PGM5-AS1	-0.275311	6.00513e-08	negative
KEAP1	AC015802.5	-0.223183	1.285e-05	negative
PGAM5	ABALON	0.290349	1.01827e-08	postive
KEAP1	AC090186.1	-0.221669	1.47563e-05	negative
AIFM1	ATP1B3-AS1	-0.204424	6.67353e-05	negative
KEAP1	AL391244.2	0.277073	4.90458e-08	postive
KEAP1	AL158825.2	-0.249157	1.02873e-06	negative
AIFM1	AC025176.1	0.201262	8.68556e-05	postive
KEAP1	AC116914.2	-0.241554	2.21961e-06	negative
PGAM5	AC004918.1	-0.226717	9.26909e-06	negative
KEAP1	AC004918.1	-0.233317	4.96531e-06	negative
PGAM5	AC009152.1	-0.222962	1.31132e-05	negative
AIFM1	AC007193.2	-0.218163	2.02561e-05	negative
AIFM1	AC025211.1	-0.205394	6.15044e-05	negative
PGAM5	AC137630.1	0.213752	2.99556e-05	postive
KEAP1	AC137630.1	0.20529	6.2047e-05	postive
KEAP1	AL033384.2	-0.280674	3.2279e-08	negative
PGAM5	AL451050.2	0.228065	8.17152e-06	postive
KEAP1	AL731577.1	-0.261526	2.78857e-07	negative
PGAM5	AL136084.3	-0.238708	2.94127e-06	negative
AIFM1	AL136084.3	-0.293773	6.69785e-09	negative
PGAM5	AC016747.3	-0.269945	1.10299e-07	negative
KEAP1	AC016747.3	-0.332203	4.11209e-11	negative
AIFM1	AC016747.3	-0.227866	8.32533e-06	negative
PGAM5	AC004825.2	-0.26321	2.32234e-07	negative
KEAP1	AC004825.2	-0.205361	6.1678e-05	negative
AIFM1	AC020913.1	-0.219551	1.78796e-05	negative
PGAM5	AC007496.1	-0.219311	1.82714e-05	negative
KEAP1	AC007496.1	-0.241375	2.25954e-06	negative
AIFM1	AC007496.1	-0.209592	4.30061e-05	negative
PGAM5	IGFBP7-AS1	-0.254342	6.00121e-07	negative
AIFM1	IGFBP7-AS1	-0.365035	2.90652e-13	negative
KEAP1	AC008750.5	-0.219438	1.80632e-05	negative
PGAM5	AP003486.1	-0.396564	1.42252e-15	negative
KEAP1	AP003486.1	-0.206065	5.81134e-05	negative
AIFM1	AP003486.1	-0.244868	1.59232e-06	negative
KEAP1	AC092143.3	-0.222414	1.37879e-05	negative
PGAM5	LINC01197	-0.288604	1.25783e-08	negative
AIFM1	LINC01197	-0.274504	6.58593e-08	negative
PGAM5	AC087284.1	-0.244291	1.68779e-06	negative
KEAP1	AC087284.1	-0.275017	6.21086e-08	negative
KEAP1	AC002064.2	-0.231878	5.69798e-06	negative
KEAP1	SLC16A1-AS1	-0.217149	2.21775e-05	negative
PGAM5	AL020997.3	-0.232217	5.51684e-06	negative
KEAP1	AL020997.3	-0.308588	1.02503e-09	negative
AIFM1	AP002761.3	-0.247328	1.24061e-06	negative
KEAP1	AL355488.1	-0.287978	1.35648e-08	negative
PGAM5	AC095057.3	-0.22391	1.20203e-05	negative
KEAP1	AC095057.3	-0.32556	1.04543e-10	negative
KEAP1	AC019131.2	-0.230461	6.51969e-06	negative
AIFM1	AC022364.1	-0.264799	1.95175e-07	negative
KEAP1	CDC42-IT1	-0.240348	2.50201e-06	negative
KEAP1	AC106772.2	0.201813	8.29875e-05	postive
KEAP1	UBE2R2-AS1	-0.326192	9.57576e-11	negative
PGAM5	AC100830.2	-0.273914	7.04433e-08	negative
KEAP1	AC100830.2	-0.202326	7.95263e-05	negative
AIFM1	AC100830.2	-0.2912	9.18056e-09	negative
KEAP1	AC008147.2	-0.207406	5.18614e-05	negative
PGAM5	PRRT3-AS1	0.216914	2.26477e-05	postive
KEAP1	AC011978.2	-0.219609	1.77862e-05	negative
KEAP1	ARHGAP27P1-BPTFP1-KPNA2P3	-0.240477	2.47022e-06	negative
KEAP1	AC113139.1	-0.291876	8.4531e-09	negative
PGAM5	AC008731.1	-0.206018	5.83459e-05	negative
KEAP1	AC008731.1	-0.330577	5.17849e-11	negative
AIFM1	AC119396.2	-0.222229	1.40217e-05	negative
AIFM1	AC022034.3	-0.20228	7.98298e-05	negative
AIFM1	KDM7A-DT	0.270295	1.06054e-07	postive
AIFM1	AC004846.1	-0.225891	1.00093e-05	negative
AIFM1	AC008764.2	-0.281894	2.79749e-08	negative
AIFM1	AC005840.2	0.21201	3.48842e-05	postive
PGAM5	TPM1-AS	-0.275333	5.99043e-08	negative
AIFM1	TPM1-AS	-0.242054	2.11178e-06	negative
PGAM5	AC011447.3	0.258995	3.66245e-07	postive
AIFM1	ZNF561-AS1	-0.326786	8.81565e-11	negative
KEAP1	AP000240.1	-0.325151	1.10646e-10	negative
AIFM1	ARHGAP31-AS1	-0.277182	4.843e-08	negative
KEAP1	AL590666.1	-0.203136	7.4338e-05	negative
PGAM5	SAP30L-AS1	-0.217964	2.06203e-05	negative
KEAP1	SAP30L-AS1	-0.227725	8.4358e-06	negative
KEAP1	AL807757.2	-0.358506	8.15055e-13	negative
KEAP1	AC135803.1	-0.242763	1.96752e-06	negative
KEAP1	AC044840.1	-0.286897	1.54449e-08	negative
PGAM5	ELN-AS1	-0.257362	4.36038e-07	negative
PGAM5	LINC00641	-0.312589	6.062e-10	negative
KEAP1	LINC00641	-0.294805	5.8966e-09	negative
AIFM1	LINC00641	-0.223295	1.27186e-05	negative
AIFM1	MIR193BHG	-0.217369	2.17458e-05	negative
PGAM5	PITPNA-AS1	0.218017	2.05234e-05	postive
KEAP1	AL161729.3	-0.222427	1.37713e-05	negative
AIFM1	AC010186.3	-0.204662	6.54186e-05	negative
KEAP1	AC211433.1	-0.201951	8.20409e-05	negative
PGAM5	AC067852.2	0.293225	7.16525e-09	postive
KEAP1	AC067852.2	0.461829	3.28825e-21	postive
PGAM5	AC005899.7	-0.214823	2.72611e-05	negative
KEAP1	AC005899.7	-0.225339	1.05343e-05	negative
PGAM5	Z97989.1	-0.300521	2.88603e-09	negative
KEAP1	Z97989.1	-0.256005	5.03549e-07	negative
AIFM1	Z97989.1	-0.271692	9.06246e-08	negative
AIFM1	AC245140.2	0.244456	1.65999e-06	postive
PGAM5	RAET1E-AS1	0.33024	5.43057e-11	postive
KEAP1	RAET1E-AS1	0.383299	1.43072e-14	postive
KEAP1	AC116913.1	-0.202295	7.97325e-05	negative
PGAM5	AC022400.1	-0.223708	1.22451e-05	negative
KEAP1	AC022400.1	-0.284191	2.13286e-08	negative
KEAP1	AC012213.3	-0.226134	9.78547e-06	negative
PGAM5	AC087286.4	-0.292188	8.13697e-09	negative
KEAP1	AC087286.4	-0.23549	4.02638e-06	negative
AIFM1	AC087286.4	-0.297139	4.4128e-09	negative
AIFM1	LINC02535	0.220297	1.67149e-05	postive
PGAM5	AP001453.3	0.264665	1.98072e-07	postive
KEAP1	AP001453.3	0.250525	8.93332e-07	postive
KEAP1	AL022328.2	-0.20073	9.07577e-05	negative
KEAP1	AL138921.2	-0.239854	2.62717e-06	negative
KEAP1	AL031775.1	-0.213437	3.07951e-05	negative
PGAM5	AP003071.4	-0.307699	1.15063e-09	negative
AIFM1	AP003071.4	-0.333228	3.55365e-11	negative
KEAP1	AC079601.2	-0.261163	2.9003e-07	negative
KEAP1	AC092119.2	-0.259937	3.31036e-07	negative
AIFM1	CAHM	-0.28386	2.21812e-08	negative
KEAP1	AL354733.3	-0.240905	2.36753e-06	negative
PGAM5	AC025280.1	-0.263258	2.31012e-07	negative
AIFM1	AC025280.1	-0.307006	1.25884e-09	negative
AIFM1	SH3RF3-AS1	-0.264964	1.91675e-07	negative
PGAM5	AC012676.1	0.308871	9.87888e-10	postive
PGAM5	AC011445.1	0.203916	6.96452e-05	postive
AIFM1	MCF2L-AS1	0.20824	4.82964e-05	postive
PGAM5	SNHG4	0.268815	1.25148e-07	postive
AIFM1	SNHG4	0.202612	7.7654e-05	postive
KEAP1	AC087501.1	-0.223031	1.30302e-05	negative
KEAP1	AC032044.1	-0.27738	4.73388e-08	negative
AIFM1	AC133552.5	-0.205989	5.8489e-05	negative
PGAM5	AC092651.2	0.220393	1.65699e-05	postive
KEAP1	AC092651.2	0.204264	6.76398e-05	postive
PGAM5	AC015726.1	-0.241258	2.286e-06	negative
KEAP1	AC015726.1	-0.277927	4.44382e-08	negative
KEAP1	AC010530.1	-0.260515	3.11056e-07	negative
PGAM5	AL157392.4	-0.229614	7.06326e-06	negative
KEAP1	AL157392.4	-0.274801	6.36642e-08	negative
AIFM1	AL157392.4	-0.229234	7.3216e-06	negative
PGAM5	AC084125.4	0.24696	1.28802e-06	postive
AIFM1	AC084125.4	0.215333	2.6059e-05	postive
PGAM5	FAM222A-AS1	0.345147	6.25144e-12	postive
PGAM5	AC005856.1	-0.22849	7.85238e-06	negative
AIFM1	AC005856.1	-0.257225	4.42454e-07	negative
PGAM5	CARMN	-0.276279	5.37424e-08	negative
AIFM1	CARMN	-0.303368	2.01012e-09	negative
PGAM5	AC025171.4	-0.213909	2.95452e-05	negative
KEAP1	AC025171.4	-0.265121	1.88387e-07	negative
KEAP1	AC090772.3	-0.254095	6.15903e-07	negative
PGAM5	AC091057.1	0.215639	2.53638e-05	postive
AIFM1	AC091057.1	0.206328	5.68336e-05	postive
AIFM1	AP007216.2	-0.200972	8.89657e-05	negative
AIFM1	AL109741.1	-0.272193	8.56325e-08	negative
PGAM5	AC087477.2	-0.348361	3.86279e-12	negative
KEAP1	AC087477.2	-0.223626	1.23384e-05	negative
AIFM1	AC087477.2	-0.283205	2.39699e-08	negative
PGAM5	AC006017.1	-0.209657	4.27658e-05	negative
AIFM1	AC016831.4	-0.232309	5.46812e-06	negative
KEAP1	ACAP2-IT1	-0.200016	9.62568e-05	negative
PGAM5	AC107959.1	-0.264203	2.08352e-07	negative
AIFM1	AC107959.1	-0.298347	3.79455e-09	negative
KEAP1	AC015849.3	-0.319353	2.44985e-10	negative
PGAM5	Z97200.1	-0.225927	9.97538e-06	negative
KEAP1	Z97200.1	-0.217536	2.14252e-05	negative
AIFM1	Z97200.1	-0.249269	1.01696e-06	negative
PGAM5	AC131009.3	0.438103	5.10792e-19	postive
PGAM5	AC010680.4	-0.257996	4.07559e-07	negative
PGAM5	AC068338.3	-0.244174	1.70786e-06	negative
PGAM5	DNM3OS	-0.385457	9.89812e-15	negative
KEAP1	DNM3OS	-0.271205	9.57404e-08	negative
AIFM1	DNM3OS	-0.32575	1.01823e-10	negative
KEAP1	AC010519.1	-0.21934	1.82236e-05	negative
AIFM1	AC010519.1	-0.256602	4.72723e-07	negative
KEAP1	AC068888.2	-0.278469	4.17326e-08	negative
KEAP1	AL391121.1	0.230738	6.35079e-06	postive
AIFM1	AL391121.1	-0.34078	1.19196e-11	negative
AIFM1	AC019205.1	-0.305796	1.47198e-09	negative
KEAP1	TRIM31-AS1	-0.206924	5.40326e-05	negative
PGAM5	ATP2A1-AS1	0.20494	6.39031e-05	postive
AIFM1	PAXIP1-AS2	-0.216668	2.31499e-05	negative
KEAP1	AC012645.4	-0.232702	5.26686e-06	negative
AIFM1	AC010864.1	-0.209029	4.51379e-05	negative
PGAM5	AC093278.2	-0.266313	1.65212e-07	negative
KEAP1	AC114947.2	-0.227409	8.68922e-06	negative
AIFM1	AC090587.2	-0.246811	1.30779e-06	negative
PGAM5	AC116914.1	0.247346	1.23829e-06	postive
PGAM5	ACTA2-AS1	-0.350335	2.86613e-12	negative
AIFM1	ACTA2-AS1	-0.325798	1.01144e-10	negative
PGAM5	AC083880.1	0.247515	1.21723e-06	postive
KEAP1	AC007272.1	-0.217425	2.16386e-05	negative
PGAM5	ZBTB46-AS1	0.203439	7.24797e-05	postive
PGAM5	AC007038.1	-0.278052	4.37959e-08	negative
KEAP1	AC007038.1	-0.226605	9.36619e-06	negative
AIFM1	AC105942.1	-0.271406	9.35934e-08	negative
PGAM5	EIF3J-DT	-0.229432	7.18614e-06	negative
PGAM5	AC011472.1	-0.32831	7.12477e-11	negative
AIFM1	AC011472.1	-0.294655	6.00734e-09	negative
PGAM5	AP001363.2	-0.255545	5.28657e-07	negative
AIFM1	AP001363.2	-0.373406	7.48425e-14	negative
KEAP1	SNHG25	0.215169	2.64402e-05	postive
KEAP1	AC004000.1	-0.338813	1.58884e-11	negative
KEAP1	AL137244.1	-0.200804	9.02073e-05	negative
KEAP1	C3orf35	-0.272295	8.46467e-08	negative
PGAM5	NALT1	-0.257849	4.14e-07	negative
AIFM1	NALT1	-0.248121	1.14404e-06	negative
AIFM1	AL023803.2	-0.205092	6.30893e-05	negative
KEAP1	AC005014.2	-0.209789	4.22819e-05	negative
PGAM5	AC025175.1	-0.204253	6.77032e-05	negative
KEAP1	AC025175.1	-0.264636	1.98703e-07	negative
KEAP1	XIAP-AS1	-0.21234	3.38936e-05	negative
PGAM5	TET2-AS1	-0.204286	6.75136e-05	negative
KEAP1	TET2-AS1	-0.229898	6.87671e-06	negative
KEAP1	LINC02600	0.200224	9.46255e-05	postive
KEAP1	AC112512.1	-0.311918	6.62346e-10	negative
KEAP1	AC008966.1	0.235334	4.08765e-06	postive
KEAP1	AC009812.4	-0.256426	4.81585e-07	negative
PGAM5	AC002094.4	-0.202693	7.71307e-05	negative
AIFM1	AC002094.4	-0.224245	1.16544e-05	negative
KEAP1	AL391834.1	-0.217252	2.19759e-05	negative
KEAP1	AC011374.2	-0.2365	3.6504e-06	negative
KEAP1	AC090559.2	-0.318906	2.60294e-10	negative
KEAP1	AC002128.1	-0.20429	6.74946e-05	negative
KEAP1	AC018648.1	-0.276167	5.44376e-08	negative
PGAM5	AC130650.1	-0.250837	8.64968e-07	negative
KEAP1	AC130650.1	-0.274132	6.87148e-08	negative
AIFM1	AC130650.1	-0.219533	1.79092e-05	negative
PGAM5	AL021707.8	-0.213713	3.00564e-05	negative
KEAP1	AL021707.8	-0.207053	5.34415e-05	negative
KEAP1	OPA1-AS1	-0.233737	4.769e-06	negative
KEAP1	MIS18A-AS1	-0.226845	9.15901e-06	negative
KEAP1	AP003696.1	-0.220745	1.6049e-05	negative
AIFM1	LINC00865	-0.230727	6.35737e-06	negative
PGAM5	AC092295.2	0.215452	2.57873e-05	postive
KEAP1	AC092295.2	0.240581	2.44479e-06	postive
KEAP1	AC090519.2	-0.231756	5.7649e-06	negative
PGAM5	FOXP1-AS1	-0.212586	3.31733e-05	negative
KEAP1	FOXP1-AS1	-0.290913	9.50733e-09	negative
AIFM1	FOXP1-AS1	-0.249271	1.01676e-06	negative
AIFM1	AC012313.5	-0.22169	1.47287e-05	negative
KEAP1	AC012100.2	-0.230963	6.21647e-06	negative
AIFM1	AC012100.2	-0.222834	1.3268e-05	negative
AIFM1	AC009299.2	-0.353117	1.87566e-12	negative
KEAP1	AL121845.4	-0.227787	8.38755e-06	negative
PGAM5	AL512791.1	-0.308977	9.74263e-10	negative
KEAP1	AL512791.1	-0.316422	3.63773e-10	negative
KEAP1	ZNF346-IT1	-0.226657	9.32066e-06	negative
KEAP1	AC008957.2	-0.229612	7.06486e-06	negative
PGAM5	AC096536.2	0.313674	5.24959e-10	postive
KEAP1	AL096828.1	0.350274	2.893e-12	postive
KEAP1	AC127024.2	-0.257273	4.40188e-07	negative
PGAM5	BARX1-DT	-0.252738	7.09849e-07	negative
AIFM1	BARX1-DT	-0.325683	1.0278e-10	negative
KEAP1	AC015727.1	-0.221351	1.51906e-05	negative
PGAM5	HHIP-AS1	-0.278544	4.13691e-08	negative
AIFM1	HHIP-AS1	-0.258253	3.96533e-07	negative
AIFM1	BX255925.1	0.248792	1.06802e-06	postive
PGAM5	AC021078.1	-0.239912	2.61218e-06	negative
KEAP1	AC021078.1	-0.398626	9.84226e-16	negative
KEAP1	AL390961.2	-0.222509	1.36679e-05	negative
AIFM1	AC068792.1	-0.209014	4.51955e-05	negative
KEAP1	AC132872.3	-0.205783	5.95169e-05	negative
KEAP1	AC022558.1	-0.320263	2.16482e-10	negative
PGAM5	AC134043.2	-0.208758	4.62001e-05	negative
AIFM1	AC134043.2	-0.20989	4.19163e-05	negative
PGAM5	AP000892.3	-0.297503	4.21687e-09	negative
AIFM1	AP000892.3	-0.320016	2.23893e-10	negative
PGAM5	MEG3	-0.313447	5.41079e-10	negative
KEAP1	MEG3	-0.220391	1.65726e-05	negative
AIFM1	MEG3	-0.259986	3.29272e-07	negative
KEAP1	AC009269.5	-0.259319	3.53742e-07	negative
PGAM5	AC027279.1	-0.210629	3.93254e-05	negative
KEAP1	AC027279.1	-0.323344	1.42008e-10	negative
KEAP1	AC023389.2	-0.280767	3.19307e-08	negative
PGAM5	FENDRR	-0.369924	1.32233e-13	negative
AIFM1	FENDRR	-0.325163	1.10467e-10	negative
KEAP1	AC115102.1	-0.293216	7.17313e-09	negative
PGAM5	AC108058.1	-0.255676	5.21392e-07	negative
KEAP1	AC108058.1	-0.216802	2.28744e-05	negative
KEAP1	VASH1-AS1	-0.236732	3.56883e-06	negative
KEAP1	AC016949.1	-0.326269	9.47334e-11	negative
KEAP1	AC004854.2	0.254932	5.63977e-07	postive
KEAP1	AC084117.1	-0.240232	2.53088e-06	negative
PGAM5	AC083964.1	-0.370314	1.24109e-13	negative
KEAP1	AC083964.1	-0.308633	1.01896e-09	negative
AIFM1	AC083964.1	-0.308773	1.0006e-09	negative
PGAM5	AL592148.3	-0.31086	7.61415e-10	negative
KEAP1	AL592148.3	-0.335427	2.59331e-11	negative
AIFM1	NIFK-AS1	-0.243729	1.7859e-06	negative
PGAM5	AL645941.1	0.252751	7.08893e-07	postive
KEAP1	AC022306.3	-0.222119	1.41644e-05	negative
KEAP1	AC002558.2	-0.29858	3.68526e-09	negative
AIFM1	AC016027.1	0.253111	6.82745e-07	postive
PGAM5	FOXD2-AS1	0.240375	2.49539e-06	postive
AIFM1	FOXD2-AS1	0.219433	1.80708e-05	postive
PGAM5	AP001330.5	-0.26959	1.14766e-07	negative
KEAP1	AP001330.5	-0.284115	2.15222e-08	negative
AIFM1	AP001330.5	-0.212628	3.30534e-05	negative
PGAM5	AC087392.2	-0.215572	2.55138e-05	negative
KEAP1	AC087392.2	-0.200652	9.13425e-05	negative
AIFM1	AC087392.2	-0.278297	4.257e-08	negative
KEAP1	AC078778.1	-0.270387	1.04955e-07	negative
KEAP1	HM13-IT1	-0.255773	5.16075e-07	negative
KEAP1	AL110115.2	-0.240362	2.49845e-06	negative
PGAM5	AP005131.4	-0.203879	6.98575e-05	negative
PGAM5	AC087500.2	-0.26904	1.22042e-07	negative
KEAP1	AC087500.2	-0.200457	9.28274e-05	negative
PGAM5	AC110792.3	-0.256486	4.78535e-07	negative
KEAP1	AC110792.3	-0.260756	3.0306e-07	negative
PGAM5	AC092720.1	0.271432	9.33146e-08	postive
KEAP1	AC092720.1	0.400025	7.65555e-16	postive
PGAM5	MIR29B2CHG	-0.328828	6.62485e-11	negative
AIFM1	MIR29B2CHG	-0.230457	6.52217e-06	negative
PGAM5	LINC02352	-0.229075	7.4315e-06	negative
KEAP1	LINC02352	-0.228968	7.50691e-06	negative
KEAP1	AL139120.1	-0.263261	2.30935e-07	negative
PGAM5	STARD4-AS1	-0.313442	5.41424e-10	negative
KEAP1	STARD4-AS1	-0.251116	8.40353e-07	negative
AIFM1	STARD4-AS1	-0.214214	2.87631e-05	negative
PGAM5	AP001094.1	-0.215839	2.4918e-05	negative
AIFM1	AP001094.1	-0.206887	5.41989e-05	negative
KEAP1	AC092953.2	-0.222381	1.38289e-05	negative
PGAM5	SNHG14	-0.256889	4.58541e-07	negative
AIFM1	SNHG14	-0.279928	3.52179e-08	negative
KEAP1	AC005261.1	-0.228358	7.94978e-06	negative
KEAP1	AL450344.2	-0.248824	1.06447e-06	negative
AIFM1	AL450344.2	-0.216639	2.32093e-05	negative
KEAP1	LINC01473	-0.26283	2.42054e-07	negative
AIFM1	MAGI1-AS1	-0.201774	8.3251e-05	negative
KEAP1	AC020907.4	-0.24073	2.409e-06	negative
KEAP1	AC004837.2	-0.229793	6.9449e-06	negative
PGAM5	SNHG7	0.248832	1.06366e-06	postive
KEAP1	AC007066.2	-0.264206	2.08296e-07	negative
AIFM1	AC044802.2	0.204732	6.50296e-05	postive
PGAM5	PSMD6-AS2	-0.242615	1.9969e-06	negative
KEAP1	PSMD6-AS2	-0.259129	3.61021e-07	negative
PGAM5	AC104532.2	-0.214107	2.90344e-05	negative
KEAP1	AC010525.1	-0.302818	2.15621e-09	negative
KEAP1	AC073130.2	-0.201847	8.27479e-05	negative
AIFM1	AC073073.2	0.239437	2.7377e-06	postive
PGAM5	RAP2C-AS1	-0.337174	2.01553e-11	negative
AIFM1	RAP2C-AS1	-0.280272	3.38324e-08	negative
KEAP1	AC024451.4	-0.261943	2.66536e-07	negative
KEAP1	AC023043.1	0.258885	3.70586e-07	postive
AIFM1	AC020913.3	-0.248821	1.06486e-06	negative
PGAM5	TNFRSF10A-AS1	0.264046	2.11966e-07	postive
PGAM5	AC090198.1	-0.230722	6.36042e-06	negative
KEAP1	AC090198.1	-0.280624	3.24664e-08	negative
KEAP1	AP001486.2	-0.248629	1.08607e-06	negative
PGAM5	AL355574.1	0.265605	1.78632e-07	postive
PGAM5	AC073569.2	0.474912	1.7119e-22	postive
KEAP1	AC073569.2	0.265473	1.81241e-07	postive
PGAM5	AC012557.1	-0.283288	2.37355e-08	negative
KEAP1	AC012557.1	-0.281564	2.90831e-08	negative
PGAM5	MIR1-1HG-AS1	-0.259525	3.46021e-07	negative
AIFM1	MIR1-1HG-AS1	-0.284324	2.09941e-08	negative
PGAM5	AC005180.2	-0.254189	6.09822e-07	negative
AIFM1	AC005180.2	-0.288417	1.28657e-08	negative
KEAP1	AP002993.1	-0.267912	1.38394e-07	negative
KEAP1	NEAT1	-0.252102	7.58537e-07	negative
PGAM5	DHRS4-AS1	0.23459	4.39281e-06	postive
KEAP1	AC107081.2	-0.314457	4.73043e-10	negative
PGAM5	AC008752.3	-0.218281	2.00427e-05	negative
AIFM1	AC008752.3	-0.216939	2.25972e-05	negative
PGAM5	AC018682.1	-0.21928	1.83212e-05	negative
KEAP1	AC018682.1	-0.230669	6.3926e-06	negative
PGAM5	AC080162.1	-0.211882	3.52748e-05	negative
KEAP1	AC080162.1	-0.295187	5.62473e-09	negative
AIFM1	AC080162.1	-0.271314	9.45712e-08	negative
PGAM5	AC104564.5	-0.244179	1.7069e-06	negative
KEAP1	AC104564.5	-0.242603	1.99915e-06	negative
PGAM5	LINC02035	-0.252851	7.01583e-07	negative
AIFM1	LINC02035	-0.227076	8.96354e-06	negative
AIFM1	AC103810.2	-0.215192	2.63856e-05	negative
AIFM1	LINC01569	0.239379	2.75317e-06	postive
KEAP1	AL078581.3	-0.256639	4.70838e-07	negative
KEAP1	AC073052.1	-0.335675	2.50244e-11	negative
KEAP1	AC051619.4	-0.204741	6.49837e-05	negative
PGAM5	LINC02106	-0.287723	1.39863e-08	negative
AIFM1	LINC02106	-0.292353	7.97415e-09	negative
AIFM1	LINC02014	0.282962	2.46686e-08	postive
KEAP1	AC020661.2	-0.288628	1.2542e-08	negative
AIFM1	AL137779.2	-0.218133	2.03098e-05	negative
AIFM1	LINC01232	0.203576	7.16552e-05	postive
PGAM5	AC009095.1	-0.210314	4.04105e-05	negative
KEAP1	AC009095.1	-0.296301	4.8987e-09	negative
KEAP1	AL049840.4	-0.296194	4.96407e-09	negative
KEAP1	AC007036.2	-0.294219	6.33939e-09	negative
AIFM1	AC007036.2	-0.234667	4.36009e-06	negative
PGAM5	AC139887.4	-0.221315	1.52398e-05	negative
KEAP1	AC139887.4	-0.215639	2.53636e-05	negative
KEAP1	AL049835.1	-0.283757	2.2454e-08	negative
PGAM5	TMEM202-AS1	0.245288	1.52626e-06	postive
KEAP1	AC005726.3	-0.280986	3.11222e-08	negative
PGAM5	LINC01772	-0.273427	7.44555e-08	negative
KEAP1	LINC01772	-0.258937	3.6855e-07	negative
AIFM1	LINC01772	-0.264248	2.07329e-07	negative
AIFM1	AC011477.2	-0.236538	3.63686e-06	negative
PGAM5	AC122129.1	-0.277343	4.75387e-08	negative
KEAP1	AC122129.1	-0.248121	1.14411e-06	negative
AIFM1	AC122129.1	-0.263528	2.24307e-07	negative
AIFM1	LINC01096	-0.25923	3.57129e-07	negative
PGAM5	AC023509.3	-0.267799	1.40136e-07	negative
KEAP1	AC023509.3	-0.253096	6.83802e-07	negative
PGAM5	AP003392.4	0.276454	5.26664e-08	postive
KEAP1	AP003392.4	0.328786	6.66458e-11	postive
AIFM1	AC037487.2	-0.26012	3.24569e-07	negative
PGAM5	AC090152.1	-0.278249	4.28095e-08	negative
PGAM5	RNASEH1-AS1	0.241212	2.2966e-06	postive
KEAP1	RNASEH1-AS1	0.21326	3.12752e-05	postive
KEAP1	AC066613.1	-0.205121	6.29392e-05	negative
KEAP1	AP000766.1	-0.264065	2.11535e-07	negative
KEAP1	AP001830.1	-0.203023	7.50397e-05	negative
KEAP1	AC087276.3	-0.282401	2.63548e-08	negative
PGAM5	AC009159.3	-0.265652	1.77699e-07	negative
KEAP1	AC022400.5	-0.238332	3.05176e-06	negative
KEAP1	AC027097.2	-0.210218	4.07467e-05	negative
AIFM1	AC027097.2	-0.234861	4.27909e-06	negative
KEAP1	OTUD6B-AS1	-0.215329	2.60691e-05	negative
PGAM5	RERG-IT1	-0.233769	4.75408e-06	negative
KEAP1	RERG-IT1	-0.201829	8.28716e-05	negative
AIFM1	RERG-IT1	-0.299699	3.20134e-09	negative
PGAM5	KTN1-AS1	0.209875	4.19696e-05	postive
KEAP1	AL050343.2	-0.236814	3.54044e-06	negative
PGAM5	AL049840.5	-0.302419	2.26852e-09	negative
KEAP1	AL049840.5	-0.212364	3.38237e-05	negative
AIFM1	AL049840.5	-0.253862	6.31133e-07	negative
PGAM5	Z99289.1	-0.350537	2.77978e-12	negative
KEAP1	Z99289.1	-0.272805	7.99031e-08	negative
AIFM1	Z99289.1	-0.326646	8.98878e-11	negative
KEAP1	AC092067.1	-0.250359	9.0888e-07	negative
PGAM5	ADAMTS9-AS2	-0.332467	3.9605e-11	negative
KEAP1	ADAMTS9-AS2	-0.206275	5.70882e-05	negative
AIFM1	ADAMTS9-AS2	-0.371661	9.96397e-14	negative
PGAM5	AC011510.1	-0.228841	7.59752e-06	negative
AIFM1	AC011510.1	-0.32574	1.01963e-10	negative
PGAM5	AC016727.1	-0.220789	1.59856e-05	negative
AIFM1	AC016727.1	-0.217091	2.22922e-05	negative
AIFM1	AL354811.1	-0.295045	5.72424e-09	negative
AIFM1	AC090114.2	-0.236044	3.81574e-06	negative
PGAM5	LINC00092	-0.258421	3.8948e-07	negative
AIFM1	LINC00092	-0.255005	5.59665e-07	negative
KEAP1	AC084824.4	-0.258895	3.70205e-07	negative
PGAM5	AC069549.1	-0.279392	3.74875e-08	negative
KEAP1	AC069549.1	-0.272307	8.45405e-08	negative
AIFM1	AC069549.1	-0.218516	1.9624e-05	negative
AIFM1	ABHD15-AS1	-0.204975	6.37135e-05	negative
PGAM5	AC126118.1	-0.205091	6.30956e-05	negative
KEAP1	AC126118.1	-0.293089	7.28523e-09	negative
KEAP1	AC104463.2	-0.215604	2.5442e-05	negative
KEAP1	AC145423.3	-0.219978	1.72041e-05	negative
KEAP1	AP001381.1	-0.281873	2.80451e-08	negative
KEAP1	AL139099.2	-0.229736	6.98265e-06	negative
PGAM5	SERTAD4-AS1	-0.334672	2.89046e-11	negative
AIFM1	SERTAD4-AS1	-0.350615	2.74722e-12	negative
PGAM5	LINC00665	0.280451	3.3131e-08	postive
PGAM5	VIPR1-AS1	-0.218457	1.97281e-05	negative
KEAP1	VIPR1-AS1	-0.219684	1.76662e-05	negative
KEAP1	AC138230.1	-0.214829	2.72466e-05	negative
PGAM5	AC093726.1	-0.233055	5.09135e-06	negative
AIFM1	AC093726.1	-0.20791	4.96759e-05	negative
KEAP1	AC084036.1	-0.218634	1.94171e-05	negative
AIFM1	AC138305.1	-0.214376	2.83566e-05	negative
KEAP1	ITFG1-AS1	-0.220995	1.56902e-05	negative
KEAP1	AC068533.3	-0.317393	3.19264e-10	negative
PGAM5	AL117336.2	-0.231849	5.71406e-06	negative
KEAP1	AL117336.2	-0.256187	4.93965e-07	negative
KEAP1	AC006270.1	-0.265488	1.8094e-07	negative
AIFM1	AL353804.1	-0.218436	1.9766e-05	negative
AIFM1	AC004233.3	0.265348	1.83752e-07	postive
AIFM1	LINC01186	0.264598	1.99538e-07	postive
AIFM1	ZNF236-DT	-0.255459	5.33467e-07	negative
KEAP1	CBR3-AS1	-0.217911	2.07179e-05	negative
AIFM1	AC004951.1	-0.204926	6.39817e-05	negative
KEAP1	AL365181.2	0.226775	9.21864e-06	postive
PGAM5	AC007823.1	0.251312	8.23464e-07	postive
PGAM5	AP003071.3	-0.306298	1.37959e-09	negative
AIFM1	AP003071.3	-0.347874	4.15655e-12	negative
KEAP1	AC092117.1	0.210884	3.84668e-05	postive
PGAM5	AC090971.3	-0.220533	1.63613e-05	negative
KEAP1	AC090971.3	-0.265353	1.8366e-07	negative
AIFM1	AC090971.3	-0.212357	3.38454e-05	negative
KEAP1	AC106028.3	-0.216803	2.28721e-05	negative
PGAM5	AC090825.1	-0.217698	2.11168e-05	negative
AIFM1	AC090825.1	-0.242091	2.10401e-06	negative
PGAM5	AC012557.2	-0.28188	2.8021e-08	negative
KEAP1	AC012557.2	-0.297868	4.02891e-09	negative
KEAP1	AC068790.5	-0.264577	1.99987e-07	negative
KEAP1	AC027097.1	-0.237907	3.18162e-06	negative
KEAP1	AL589765.4	0.229257	7.30556e-06	postive
KEAP1	ZBTB40-IT1	-0.21171	3.5805e-05	negative
PGAM5	AL035409.1	-0.246211	1.38998e-06	negative
AIFM1	AL035409.1	-0.298831	3.57088e-09	negative
KEAP1	AC010834.3	-0.260443	3.13484e-07	negative
PGAM5	AC005037.1	0.318919	2.59817e-10	postive
KEAP1	AC027514.2	-0.239794	2.64276e-06	negative
KEAP1	AP001793.1	-0.245286	1.52654e-06	negative
PGAM5	AC093535.1	-0.26525	1.85753e-07	negative
KEAP1	AC093535.1	-0.307465	1.18605e-09	negative
KEAP1	AL450998.2	-0.30012	3.03611e-09	negative
PGAM5	SNHG1	0.220178	1.68959e-05	postive
AIFM1	SNHG1	0.221874	1.44833e-05	postive
KEAP1	AC011481.1	-0.26024	3.20404e-07	negative
PGAM5	AC107214.1	0.223681	1.22761e-05	postive
KEAP1	LINC01117	0.254071	6.17399e-07	postive
KEAP1	AC079174.1	-0.21609	2.43693e-05	negative
KEAP1	AC034229.4	-0.204252	6.77074e-05	negative
KEAP1	AC015914.1	-0.236999	3.47695e-06	negative
PGAM5	CFLAR-AS1	-0.240909	2.36653e-06	negative
KEAP1	CFLAR-AS1	-0.251789	7.83654e-07	negative
AIFM1	CFLAR-AS1	-0.246777	1.3123e-06	negative
KEAP1	AC027228.1	-0.226355	9.58662e-06	negative
KEAP1	PSPC1-AS2	-0.280817	3.17428e-08	negative
KEAP1	AL390208.1	-0.230263	6.6433e-06	negative
PGAM5	AL136295.7	-0.236606	3.61272e-06	negative
KEAP1	AL136295.7	-0.334792	2.84098e-11	negative
KEAP1	AC018557.2	-0.250631	8.83679e-07	negative
PGAM5	AL590666.2	0.291868	8.46083e-09	postive
KEAP1	AL590666.2	0.348821	3.60389e-12	postive
KEAP1	AC027544.2	-0.259276	3.55385e-07	negative
PGAM5	CCDC18-AS1	-0.239655	2.67941e-06	negative
KEAP1	CCDC18-AS1	-0.291598	8.74497e-09	negative
KEAP1	EFCAB14-AS1	-0.2608	3.01623e-07	negative
KEAP1	HID1-AS1	-0.202462	7.86289e-05	negative
AIFM1	HID1-AS1	-0.207285	5.23973e-05	negative
KEAP1	AC090517.2	-0.224198	1.17058e-05	negative
AIFM1	LRRC8C-DT	-0.30907	9.62589e-10	negative
KEAP1	AL096701.3	-0.230753	6.34162e-06	negative
AIFM1	AC023794.3	-0.231479	5.91876e-06	negative
KEAP1	AC073487.1	-0.279216	3.82647e-08	negative
PGAM5	AC139768.1	-0.312281	6.31371e-10	negative
KEAP1	AC139768.1	-0.247266	1.24844e-06	negative
AIFM1	AC139768.1	-0.310741	7.73339e-10	negative
KEAP1	AC010326.3	-0.214517	2.80054e-05	negative
PGAM5	AL158163.2	-0.26083	3.00665e-07	negative
KEAP1	AL158163.2	-0.252056	7.62202e-07	negative
AIFM1	AL691447.2	-0.291422	8.93523e-09	negative
PGAM5	AC104564.1	-0.230741	6.3487e-06	negative
KEAP1	AC104564.1	-0.261952	2.66281e-07	negative
PGAM5	AC010478.1	-0.317452	3.16743e-10	negative
AIFM1	AC010478.1	-0.313986	5.03659e-10	negative
KEAP1	AC011479.3	-0.231674	5.80978e-06	negative
PGAM5	AC021739.4	-0.212422	3.36523e-05	negative
KEAP1	AC011899.2	0.220597	1.62666e-05	postive
AIFM1	AC092140.2	-0.202082	8.11556e-05	negative
PGAM5	AC010980.2	-0.231642	5.82788e-06	negative
AIFM1	AC010980.2	-0.237911	3.18043e-06	negative
PGAM5	FAM13A-AS1	-0.269562	1.15131e-07	negative
KEAP1	FAM13A-AS1	-0.302944	2.12192e-09	negative
KEAP1	AL031775.2	-0.203634	7.13038e-05	negative
KEAP1	AL137058.2	0.229653	7.03738e-06	postive
KEAP1	AP005899.1	-0.227077	8.96273e-06	negative
KEAP1	AC084357.2	-0.229084	7.42528e-06	negative
KEAP1	AL021707.6	-0.310989	7.48602e-10	negative
AIFM1	AC124798.1	0.215646	2.53475e-05	postive
PGAM5	AC004596.1	0.237383	3.34909e-06	postive
KEAP1	AC120349.1	-0.32598	9.86235e-11	negative
AIFM1	AC120349.1	-0.218303	2.00029e-05	negative
PGAM5	AC145207.5	0.309542	9.04972e-10	postive
AIFM1	AC144831.1	-0.202214	8.02696e-05	negative
AIFM1	LINC02313	0.221328	1.52217e-05	postive
KEAP1	AC124016.2	-0.218191	2.02057e-05	negative
PGAM5	AC016405.1	-0.20539	6.15261e-05	negative
KEAP1	AC016405.1	-0.264357	2.04869e-07	negative
AIFM1	AC016405.1	-0.246142	1.39977e-06	negative
KEAP1	AC068790.2	-0.29142	8.93729e-09	negative
PGAM5	AC009120.3	-0.241554	2.21968e-06	negative
KEAP1	AC009120.3	-0.232583	5.32691e-06	negative
PGAM5	UBL7-AS1	0.223921	1.20075e-05	postive
KEAP1	UBL7-AS1	0.249248	1.0191e-06	postive
PGAM5	AC100830.1	-0.243385	1.84871e-06	negative
AIFM1	AC100830.1	-0.313464	5.39808e-10	negative
AIFM1	AC068305.2	0.213698	3.00966e-05	postive
PGAM5	AC124312.2	-0.28063	3.24445e-08	negative
KEAP1	AC124312.2	-0.220026	1.71284e-05	negative
AIFM1	AC124312.2	-0.296919	4.53554e-09	negative
PGAM5	USP30-AS1	0.209434	4.35967e-05	postive
AIFM1	SNHG3	0.259318	3.53773e-07	postive
PGAM5	ZNF582-AS1	-0.230785	6.32253e-06	negative
AIFM1	ZNF582-AS1	-0.325472	1.05832e-10	negative
PGAM5	AL133371.2	-0.262907	2.40016e-07	negative
PGAM5	AL513217.1	-0.264206	2.08287e-07	negative
AIFM1	AL513217.1	-0.281989	2.76645e-08	negative
AIFM1	LINC00472	-0.272645	8.13598e-08	negative
KEAP1	NDUFV2-AS1	-0.22973	6.98674e-06	negative
AIFM1	MIR181A2HG	-0.210063	4.12942e-05	negative
KEAP1	AC010201.1	-0.208757	4.62051e-05	negative
AIFM1	AC005586.2	-0.259495	3.4712e-07	negative
KEAP1	AC004982.1	-0.251141	8.38197e-07	negative
KEAP1	AC040904.1	-0.217097	2.22804e-05	negative
KEAP1	AC012065.3	-0.216607	2.32755e-05	negative
PGAM5	AC087286.2	-0.298852	3.56158e-09	negative
AIFM1	AC087286.2	-0.343702	7.74868e-12	negative
KEAP1	AC002550.2	-0.243628	1.80416e-06	negative
AIFM1	AL008721.2	-0.210968	3.81876e-05	negative
PGAM5	AC136604.2	-0.268971	1.22992e-07	negative
KEAP1	AC136604.2	-0.261458	2.80905e-07	negative
AIFM1	AC136604.2	-0.273813	7.12529e-08	negative
KEAP1	FP236383.3	0.272167	8.58878e-08	postive
AIFM1	AC004803.1	-0.248547	1.09517e-06	negative
AIFM1	AC008537.2	-0.270021	1.09366e-07	negative
KEAP1	AC107993.1	-0.368707	1.61081e-13	negative
KEAP1	AL158063.1	-0.200668	9.12289e-05	negative
KEAP1	AC087501.2	-0.251515	8.06304e-07	negative
AIFM1	AC087501.2	-0.215269	2.62067e-05	negative
KEAP1	AC010761.1	-0.24983	9.59803e-07	negative
AIFM1	AC040934.1	-0.224296	1.16008e-05	negative
KEAP1	AC079354.2	-0.283214	2.39444e-08	negative
AIFM1	AL391335.1	-0.299812	3.15641e-09	negative
AIFM1	AC254633.1	-0.230975	6.20923e-06	negative
KEAP1	AC009686.1	-0.203536	7.1894e-05	negative
AIFM1	OSMR-AS1	-0.225048	1.0822e-05	negative
AIFM1	AC027031.2	-0.257717	4.19851e-07	negative
KEAP1	AL138787.2	-0.227601	8.53479e-06	negative
KEAP1	AP000692.1	-0.314481	4.71586e-10	negative
KEAP1	AP003392.1	-0.213349	3.1034e-05	negative
AIFM1	AP003392.1	-0.206199	5.74599e-05	negative
PGAM5	AL109811.2	0.248571	1.09246e-06	postive
PGAM5	AL132639.3	0.275842	5.65027e-08	postive
PGAM5	MIR22HG	-0.31293	5.79463e-10	negative
KEAP1	BTBD9-AS1	-0.298434	3.7531e-09	negative
KEAP1	PTPRJ-AS1	-0.249291	1.01467e-06	negative
PGAM5	AC010226.1	-0.238118	3.11659e-06	negative
AIFM1	AC010226.1	-0.222366	1.38481e-05	negative
AIFM1	ST3GAL6-AS1	-0.202606	7.76962e-05	negative
KEAP1	AC016550.2	-0.219945	1.72548e-05	negative
KEAP1	AC010809.2	-0.270507	1.03552e-07	negative
PGAM5	Z69706.1	-0.200377	9.34404e-05	negative
KEAP1	Z69706.1	-0.210507	3.97412e-05	negative
KEAP1	AL354766.2	0.361662	4.96597e-13	postive
KEAP1	AC084824.5	-0.322597	1.57358e-10	negative
PGAM5	AC010300.1	-0.230025	6.79411e-06	negative
AIFM1	AC087612.1	0.212242	3.4186e-05	postive
KEAP1	AC073333.1	-0.223133	1.29097e-05	negative
KEAP1	AC016957.2	-0.250722	8.75342e-07	negative
AIFM1	DNAH10OS	-0.261942	2.66561e-07	negative
AIFM1	AC244517.7	-0.219105	1.86131e-05	negative
PGAM5	UBAC2-AS1	0.204835	6.44711e-05	postive
KEAP1	AL161909.2	-0.221832	1.45398e-05	negative
PGAM5	HOXB-AS1	-0.244589	1.63781e-06	negative
KEAP1	HOXB-AS1	-0.239638	2.68382e-06	negative
AIFM1	HOXB-AS1	-0.328953	6.50981e-11	negative
PGAM5	AL008582.1	-0.221442	1.50654e-05	negative
KEAP1	AC134407.1	-0.314565	4.66339e-10	negative
AIFM1	AC134407.1	-0.222374	1.38382e-05	negative
KEAP1	AP000873.4	-0.285238	1.88336e-08	negative
AIFM1	AL359182.1	-0.238462	3.0131e-06	negative
PGAM5	AC005332.6	-0.288444	1.28229e-08	negative
KEAP1	AC131571.1	-0.267058	1.52147e-07	negative
PGAM5	AC005586.1	0.258643	3.80328e-07	postive
KEAP1	AC005586.1	0.301654	2.50027e-09	postive
AIFM1	AC005586.1	0.308476	1.04006e-09	postive
PGAM5	AL596244.1	-0.252391	7.36061e-07	negative
AIFM1	AL596244.1	-0.25567	5.21742e-07	negative
KEAP1	AC127024.3	-0.230274	6.63624e-06	negative
KEAP1	AC026367.2	-0.2198	1.74824e-05	negative
KEAP1	AL354836.1	-0.25799	4.07797e-07	negative
KEAP1	AL133243.2	-0.24004	2.57942e-06	negative
AIFM1	AL133243.2	-0.248385	1.11356e-06	negative
KEAP1	AC005740.3	-0.24692	1.29335e-06	negative
PGAM5	AC007619.1	-0.239738	2.65757e-06	negative
KEAP1	AC007619.1	-0.293348	7.05709e-09	negative
PGAM5	AC004594.1	-0.212397	3.3727e-05	negative
KEAP1	AC004594.1	-0.259481	3.47655e-07	negative
KEAP1	AC107982.2	-0.239312	2.77162e-06	negative
PGAM5	AC110995.1	-0.236465	3.66252e-06	negative
PGAM5	AL139220.2	-0.220525	1.63731e-05	negative
AIFM1	AL139220.2	-0.300416	2.92463e-09	negative
PGAM5	AF001548.1	-0.269782	1.12331e-07	negative
AIFM1	AF001548.1	-0.300407	2.92794e-09	negative
KEAP1	AC005072.1	-0.319699	2.33753e-10	negative
KEAP1	AC079848.1	0.203034	7.49681e-05	postive
KEAP1	FMR1-IT1	-0.240843	2.38209e-06	negative
KEAP1	AC109992.2	-0.255873	5.10647e-07	negative
KEAP1	AL356481.2	-0.211137	3.76329e-05	negative
AIFM1	AL356481.2	-0.216768	2.29444e-05	negative
KEAP1	AC025430.1	-0.301711	2.48236e-09	negative
PGAM5	AC015845.1	-0.204804	6.46382e-05	negative
AIFM1	AC015845.1	-0.233876	4.70536e-06	negative
KEAP1	AC139149.1	0.235869	3.88125e-06	postive
KEAP1	AL033397.2	-0.220256	1.67766e-05	negative
KEAP1	AC004540.2	0.312384	6.22807e-10	postive
AIFM1	LINC00519	-0.244939	1.58108e-06	negative
AIFM1	AC121338.2	0.235002	4.22107e-06	postive
PGAM5	AL132989.1	-0.284598	2.0323e-08	negative
KEAP1	AL132989.1	-0.312726	5.95299e-10	negative
KEAP1	AL031670.1	-0.239319	2.76948e-06	negative
PGAM5	SENCR	-0.255523	5.29879e-07	negative
AIFM1	SENCR	-0.253797	6.35404e-07	negative
PGAM5	AC067817.2	-0.253721	6.40525e-07	negative
KEAP1	AC067817.2	-0.300879	2.75844e-09	negative
AIFM1	AC067817.2	-0.230173	6.70022e-06	negative
KEAP1	N4BP2L2-IT2	-0.28245	2.62035e-08	negative
PGAM5	AC002398.2	-0.317733	3.04992e-10	negative
AIFM1	AC002398.2	-0.306961	1.26619e-09	negative
KEAP1	REV3L-IT1	-0.272412	8.35338e-08	negative
PGAM5	AL445426.1	-0.248287	1.12474e-06	negative
AIFM1	AL445426.1	-0.2809	3.14347e-08	negative
PGAM5	AC005180.1	-0.245628	1.47456e-06	negative
AIFM1	AC005180.1	-0.27526	6.0404e-08	negative
KEAP1	AC021851.1	-0.275074	6.17044e-08	negative
KEAP1	THUMPD3-AS1	-0.33284	3.75566e-11	negative
AIFM1	ZNF667-AS1	-0.333895	3.23076e-11	negative
KEAP1	AC120053.1	-0.305726	1.48516e-09	negative
PGAM5	AP002884.1	-0.289753	1.09459e-08	negative
AIFM1	AP002884.1	-0.215667	2.53005e-05	negative
AIFM1	CERNA1	-0.222793	1.33171e-05	negative
AIFM1	AL162582.1	0.211117	3.76963e-05	postive
KEAP1	IGF2BP2-AS1	-0.230149	6.71527e-06	negative
AIFM1	FAM66B	-0.202663	7.73255e-05	negative
KEAP1	AC114939.1	-0.219151	1.85363e-05	negative
PGAM5	LIMS1-AS1	-0.232451	5.3948e-06	negative
KEAP1	LIMS1-AS1	-0.276936	4.98238e-08	negative
KEAP1	AL360270.1	-0.211276	3.71806e-05	negative
KEAP1	AC020915.2	-0.223144	1.28964e-05	negative
AIFM1	AC020915.2	-0.216144	2.42519e-05	negative
KEAP1	AC005261.3	-0.260497	3.11648e-07	negative
KEAP1	AL513477.2	-0.263011	2.37326e-07	negative
KEAP1	AC103691.1	-0.274982	6.23569e-08	negative
PGAM5	AC005070.3	-0.216678	2.31287e-05	negative
KEAP1	AC005070.3	-0.277487	4.67578e-08	negative
