# Supplementary material for: Identification of oxeiptosis-associated lncRNAs and prognosis-related signature to predict the immune status in gastric cancer
Source: Medicine (Baltimore). 2024 Feb 16;103(7):e37189. doi: 10.1097/MD.0000000000037189 (PMC10869064; doi:10.1097/MD.0000000000037189)
Supplement: Supplementary file 2 [file medi-103-e37189-s002.xlsx]

## Sheet: lncRNA.diff
lncRNA	ConMean	TreatMean	LogFC	P-value	FDR
AC138956.1	0.249817	0.594391	1.25054	1.9023e-07	9.55395e-07
AC010320.3	0.313091	0.852066	1.44438	1.8757e-06	6.65666e-06
AC006042.1	0.639329	2.55124	1.99657	5.83292e-11	1.16336e-09
AC009005.1	0.759585	2.3858	1.65119	4.17284e-08	2.62259e-07
MPRIP-AS1	0.127731	0.277307	1.11838	0.00202523	0.0033261
AC000123.1	0.508049	1.11036	1.12799	4.52221e-10	5.40909e-09
AL136221.1	0.244093	0.716376	1.55329	3.36908e-08	2.24273e-07
AP000919.1	0.132984	0.368139	1.469	2.73465e-09	2.5012e-08
AC012676.4	0.0962372	0.22899	1.25062	2.1055e-05	5.40795e-05
HOXC-AS2	0.0146633	0.520114	5.14854	5.63302e-18	3.16857e-15
AL133153.2	0.127806	0.34045	1.41348	1.03329e-06	4.00847e-06
TYMSOS	1.0139	2.26527	1.15976	6.73899e-06	1.98465e-05
LINC01004	0.589805	1.58105	1.42258	9.32501e-11	1.66518e-09
AC105935.2	0.090105	0.219286	1.28314	5.63771e-05	0.000130772
AL354989.1	0.137681	0.302082	1.13361	1.16293e-05	3.22346e-05
IGBP1-AS1	0.113144	0.328465	1.53758	3.63697e-09	3.19656e-08
ASAP1-IT2	0.114151	0.310613	1.44418	9.73952e-08	5.29322e-07
TMEM220-AS1	1.48382	0.483054	-1.61906	2.81416e-11	6.73602e-10
SEC62-AS1	0.200767	0.448365	1.15915	1.58028e-05	4.20287e-05
AC007342.4	0.648726	1.90785	1.55627	1.12635e-06	4.28088e-06
AC005730.3	0.288017	0.666652	1.21078	1.10003e-06	4.21007e-06
AL513008.1	0.664605	1.61754	1.28323	0.0278672	0.0364966
ITCH-IT1	0.303513	0.756403	1.3174	6.09867e-06	1.81508e-05
AC011465.1	0.334373	1.22689	1.87548	1.00256e-10	1.76231e-09
AP001107.5	2.83926	0.365427	-2.95786	3.27923e-10	4.28398e-09
PART1	1.8832	0.41381	-2.18614	2.78435e-11	6.73602e-10
AL121583.1	0.17496	0.442969	1.34018	7.19993e-06	2.08761e-05
MNX1-AS1	0.682041	2.16917	1.66921	1.06972e-09	1.14612e-08
AP001350.1	0.150226	0.327496	1.12434	1.77708e-05	4.66019e-05
AC019080.5	0.284026	0.569004	1.00242	5.08436e-07	2.2431e-06
AF111167.2	0.673109	0.312892	-1.10517	4.25868e-10	5.20763e-09
AL139393.2	0.65281	1.35126	1.04957	0.00300212	0.00473687
AL023584.2	0.116119	0.236332	1.02522	0.00144717	0.00247052
AC092718.4	3.64788	10.2265	1.48718	7.88019e-13	3.54609e-11
AC011825.2	0.108535	0.311564	1.52137	1.01734e-08	8.00357e-08
AC005522.1	0.0678899	0.268669	1.98456	5.49802e-08	3.27045e-07
AC022558.3	0.185889	0.414207	1.15591	1.07994e-07	5.81309e-07
AP002784.1	0.0129205	0.594156	5.52311	3.83018e-10	4.78773e-09
AL132642.1	1.12844	0.445145	-1.34198	6.19313e-05	0.000141324
C1orf195	0.29875	0.812551	1.44352	6.73677e-08	3.87568e-07
AC090617.4	0.142189	0.289482	1.02566	5.2025e-05	0.000121933
AC036108.3	2.84718	0.635677	-2.16317	0.0113826	0.016148
AC007849.1	0.571786	1.84158	1.6874	0.000421155	0.000797745
AC012085.2	0.56679	0.17108	-1.72814	0.000304085	0.000599118
AC068620.2	0.155997	0.344074	1.1412	2.01793e-06	7.02839e-06
AC068790.7	0.223527	0.48835	1.12747	1.41093e-05	3.78049e-05
SNHG17	3.11697	6.89698	1.14582	4.84987e-10	5.68345e-09
AC245100.7	0.318928	0.739172	1.21268	0.000425638	0.000804778
AL513218.1	0.179578	0.460676	1.35915	3.81444e-09	3.32655e-08
AC008870.2	0.208011	0.557751	1.42297	4.70275e-11	9.98226e-10
AC004923.4	0.18722	0.7243	1.95185	6.5772e-12	2.1141e-10
AC002553.1	0.731103	1.69039	1.20921	5.2958e-07	2.30922e-06
AL353622.1	0.263973	0.900008	1.76955	4.98306e-11	1.01926e-09
SNHG12	1.52785	3.48824	1.191	3.16332e-11	7.26273e-10
LINC00896	0.116407	0.329868	1.50272	4.04589e-06	1.28577e-05
AC079915.1	0.154195	0.39492	1.3568	0.000110212	0.000240754
AC008735.2	1.04108	2.80154	1.42814	3.05617e-10	4.24467e-09
FAM27E3	0.193102	0.468594	1.27897	2.85629e-07	1.35583e-06
POLH-AS1	0.458488	1.16151	1.34105	2.47108e-10	3.75671e-09
CR936218.1	0.446322	0.94729	1.08572	1.02126e-05	2.86513e-05
SKAP1-AS1	0.120884	0.406317	1.74899	5.54595e-07	2.40608e-06
AL021807.1	0.316678	1.15445	1.86612	1.26793e-05	3.46221e-05
AP006748.1	0.0319596	0.252358	2.98115	2.55709e-05	6.40695e-05
AC008147.1	0.408363	0.921083	1.17348	2.23213e-06	7.63267e-06
AC087620.1	0.23024	0.622707	1.43542	2.41786e-05	6.08523e-05
AL390728.6	2.13274	6.09163	1.51412	1.23097e-11	3.55087e-10
AC016737.1	0.0970356	0.544456	2.48823	9.07985e-12	2.76077e-10
AC027796.1	0.134714	0.274118	1.02489	0.00011747	0.000251722
AC106037.2	0.528526	1.14354	1.11346	5.9878e-06	1.79156e-05
AL359382.1	0.0827735	0.262945	1.66752	0.00251675	0.00405056
AC092301.1	0.244178	0.58597	1.26289	1.64037e-08	1.23028e-07
DIP2A-IT1	0.242912	0.530465	1.12682	1.29505e-05	3.51915e-05
AC080013.3	0.104042	0.276171	1.40839	3.75398e-06	1.20664e-05
C1QTNF1-AS1	0.0683862	0.271062	1.98685	5.9238e-05	0.0001358
AC090912.1	0.212977	0.482645	1.18027	1.75214e-05	4.61629e-05
MCCC1-AS1	0.159402	0.420635	1.3999	9.32274e-08	5.14122e-07
AL157838.1	0.172153	0.709279	2.04266	2.43914e-14	2.04029e-12
AC068491.3	0.0871212	0.799368	3.19776	3.17431e-14	2.10064e-12
LINC01176	0.414039	1.1581	1.48392	3.62703e-10	4.58473e-09
SMYD3-IT1	0.100692	0.251187	1.31881	0.000119765	0.000255181
AC025031.3	0.0956022	0.327642	1.777	2.30568e-06	7.83654e-06
AC068790.3	0.175111	0.435844	1.31554	7.15785e-08	4.04538e-07
LINC01419	0.00308179	0.300641	6.60813	5.69581e-06	1.73183e-05
AC005920.2	0.134349	0.376596	1.48704	5.77183e-06	1.73618e-05
AC093157.1	0.578695	1.21312	1.06784	3.31294e-10	4.28398e-09
AC079035.1	0.113818	0.240461	1.07908	0.000799932	0.00141584
AC120498.10	0.501299	0.204369	-1.29449	0.000217538	0.000445774
AC020908.3	0.16548	0.358515	1.11537	7.15464e-05	0.000161302
AC005165.1	0.960671	0.343127	-1.4853	3.8112e-07	1.73587e-06
AC025034.1	0.152953	0.400769	1.38968	5.11205e-08	3.12557e-07
AC100861.1	0.626558	1.50478	1.26403	9.89056e-10	1.08028e-08
AL590006.1	0.170637	0.532778	1.6426	7.8442e-08	4.39041e-07
AC011462.4	0.258042	0.719091	1.47857	4.39492e-09	3.80329e-08
ODF2-AS1	0.199238	0.503167	1.33654	2.01038e-06	7.02385e-06
AC138956.2	0.430576	0.872511	1.01891	5.98183e-07	2.54908e-06
AP002812.2	0.13366	0.349303	1.38591	6.96646e-07	2.90269e-06
AC002116.2	0.318396	0.888098	1.4799	1.34228e-11	3.63448e-10
AC067750.1	0.69049	0.298359	-1.21057	0.0218616	0.0293138
AC039056.2	0.163876	0.399513	1.28563	2.25899e-07	1.1057e-06
Z69666.1	0.203252	0.536815	1.40115	1.84709e-07	9.36028e-07
AC074029.3	0.10589	0.264133	1.3187	4.99251e-05	0.000117697
AC002553.2	0.555611	1.30981	1.23721	1.3435e-07	7.02994e-07
SNHG15	2.08963	4.52177	1.11364	1.13444e-12	4.90865e-11
AC017006.2	0.111502	0.28987	1.37834	5.92693e-05	0.0001358
ZNF710-AS1	7.18991	3.00444	-1.25888	1.05744e-06	4.08806e-06
AC092828.1	0.123926	0.314437	1.34329	2.34355e-05	5.9247e-05
SLC12A9-AS1	0.569739	1.76235	1.62912	2.02076e-11	5.16673e-10
ELFN1-AS1	0.602014	5.08526	3.07845	2.01116e-09	1.93407e-08
AC113143.1	0.301773	1.10495	1.87245	4.13397e-08	2.61276e-07
AC093702.1	0.885823	0.22147	-1.99991	0.0203162	0.0273721
AL139035.1	0.214745	0.459107	1.0962	1.27705e-05	3.47865e-05
AC024267.5	0.12037	0.317169	1.39777	7.18952e-07	2.9519e-06
U73169.1	0.139098	0.334303	1.26506	5.75155e-05	0.000132864
AL596247.1	0.280999	0.689014	1.29397	3.41055e-05	8.26911e-05
HAND2-AS1	5.73479	0.938004	-2.61207	0.000163842	0.000342606
MAFG-DT	1.02493	2.55897	1.32004	1.71178e-07	8.71379e-07
AC004471.1	0.152747	0.328849	1.10629	2.7996e-06	9.26338e-06
AP000763.3	0.0775756	0.233675	1.59083	1.77599e-05	4.66019e-05
LINC01775	0.118584	0.335926	1.50223	6.88757e-07	2.88049e-06
AC118755.1	0.213849	0.464482	1.11903	0.000518102	0.000958659
AC092756.1	0.348321	0.700341	1.00764	0.000253469	0.000512865
AC023632.5	0.287624	0.679825	1.24098	0.000189731	0.000393089
AC114488.2	0.103557	0.321038	1.63232	1.19086e-06	4.4957e-06
AC010768.2	0.240923	0.538918	1.16149	2.27109e-05	5.78048e-05
LINC00685	0.476924	1.06444	1.15826	1.9957e-05	5.13768e-05
AC002128.2	0.24576	0.855646	1.79976	4.85363e-11	1.01117e-09
AC020978.3	0.206592	0.522595	1.33891	6.42603e-07	2.72803e-06
C5orf66-AS1	9.14205	1.1736	-2.96157	4.86002e-13	2.34294e-11
AP005329.1	0.201423	0.428624	1.08949	5.2958e-07	2.30922e-06
AC121493.1	0.143634	0.307328	1.09738	1.88141e-05	4.86573e-05
AC007216.3	0.236053	0.546801	1.2119	3.97673e-07	1.79671e-06
AL357054.4	1.60206	0.48212	-1.73246	1.3914e-05	3.7448e-05
NR2F1-AS1	1.04799	0.481859	-1.12093	0.000670955	0.00121354
AC048341.2	0.666701	1.91654	1.52339	6.89568e-11	1.31485e-09
AC020916.2	0.165917	0.351142	1.0816	3.92884e-07	1.78224e-06
AC079866.2	0.120425	0.242724	1.01118	0.000278403	0.000555326
LINC01778	0.583953	0.198912	-1.55372	0.00066893	0.00121354
AC007216.4	0.265072	0.558711	1.07572	4.31256e-06	1.36666e-05
AC020594.1	0.145751	0.342433	1.23231	4.58716e-06	1.4415e-05
AC105219.3	0.148764	0.506248	1.76682	1.33866e-10	2.24775e-09
AC023302.1	0.0675549	0.249021	1.88213	6.27333e-08	3.63789e-07
AC083843.3	0.139803	0.304157	1.12142	0.00122884	0.00212031
AC009065.5	2.57848	8.70621	1.75552	1.80887e-09	1.78507e-08
AC087071.2	0.15169	0.341591	1.17114	2.10592e-06	7.31224e-06
AL049539.1	0.14424	0.528613	1.87374	3.29991e-09	2.93144e-08
ATXN2-AS	0.156685	0.381352	1.28326	1.33906e-09	1.38205e-08
ANKRD10-IT1	2.30187	8.38104	1.86432	2.59166e-14	2.04029e-12
MIR3142HG	0.5167	1.05419	1.02873	2.67367e-05	6.66936e-05
FO393419.2	0.199135	0.423026	1.087	0.00198238	0.00327109
AC053503.4	5.06848	1.1941	-2.08563	2.65956e-07	1.27863e-06
AC007014.2	0.0648928	0.318002	2.29291	4.53337e-12	1.54547e-10
AC079336.3	0.17648	0.368803	1.06334	0.000263441	0.000528882
AC090709.1	0.0293208	0.319867	3.44747	4.27058e-05	0.000101788
LINC01235	0.0984086	0.855761	3.12035	1.85515e-14	2.04029e-12
AL121839.2	0.366811	1.08923	1.57019	2.90566e-10	4.19086e-09
AC117490.2	0.191247	0.386552	1.01522	2.67287e-05	6.66936e-05
AP001347.1	0.880581	0.306489	-1.52262	0.000303212	0.000598458
AC091153.2	0.074376	0.224019	1.59071	7.45059e-07	3.04797e-06
MBNL1-AS1	3.60629	1.27784	-1.49681	0.00193134	0.00320938
DDX11-AS1	0.0925933	0.321816	1.79726	2.75849e-13	1.41059e-11
LINC01579	0.634881	0.228797	-1.47242	0.0297189	0.0386965
AL133243.3	0.289575	0.583818	1.01158	6.69969e-07	2.81237e-06
AP001160.4	0.261441	0.546669	1.06418	5.47019e-05	0.000127676
AC026401.2	0.115597	0.363193	1.65163	4.61498e-07	2.06847e-06
AC015813.1	0.640989	1.42097	1.14851	3.0225e-06	9.88463e-06
SND1-IT1	0.370363	0.807106	1.12382	2.47752e-05	6.22145e-05
AL136115.2	0.127777	0.598161	2.22691	2.53754e-12	9.20883e-11
AC005021.1	0.0702746	0.349364	2.31366	3.15677e-08	2.15234e-07
AC011472.4	2.05214	0.647131	-1.665	0.00198301	0.00327109
LACTB2-AS1	0.0540434	0.252784	2.22571	1.15817e-14	1.86135e-12
AC090044.1	0.516694	0.199138	-1.37554	0.00314973	0.00493517
AC007342.5	0.399749	1.18887	1.57243	5.81453e-07	2.50626e-06
AC124312.3	0.520276	0.186145	-1.48285	2.64807e-06	8.861e-06
LINC00668	0.911874	1.94854	1.09549	0.00157548	0.00266129
AC005519.1	0.314408	0.633499	1.0107	1.10899e-06	4.22919e-06
AL022322.1	0.352662	1.47334	2.06274	2.56042e-14	2.04029e-12
AC005104.1	0.351827	0.813293	1.20891	8.32023e-07	3.37916e-06
INE1	0.537191	1.16572	1.11772	1.05931e-09	1.14589e-08
AL021707.4	0.213511	0.451517	1.08047	1.2229e-05	3.35552e-05
GK-IT1	0.283268	0.96788	1.77266	1.32531e-09	1.38054e-08
AC100821.2	0.131019	0.302023	1.20488	5.67088e-06	1.73183e-05
AC012073.1	0.326562	1.41459	2.11496	2.7954e-17	1.04828e-14
AC015908.3	1.12842	0.398673	-1.50103	7.02679e-09	5.77018e-08
CTBP1-AS	0.266401	0.538825	1.01622	1.14684e-07	6.14381e-07
HCG15	0.149286	0.32509	1.12276	0.0248165	0.0328453
AC004253.1	0.255567	0.624102	1.28808	2.43707e-07	1.18688e-06
LINC01081	0.73045	0.265178	-1.46182	4.40801e-08	2.73978e-07
AC007128.2	0.0142813	0.506257	5.14767	3.03958e-14	2.10064e-12
AC111170.3	0.244923	0.535052	1.12735	7.08885e-07	2.93197e-06
AP002449.1	0.181466	0.613286	1.75686	1.83888e-10	2.87325e-09
AC116025.2	0.105885	0.654259	2.62736	2.05863e-12	7.71987e-11
AC009950.1	0.26737	0.540146	1.01451	0.000103017	0.000226356
AC007546.1	0.110856	0.331903	1.58208	5.43047e-08	3.267e-07
BICRA-AS1	0.172682	0.352868	1.03101	0.000204767	0.000422684
AL365181.3	1.63114	5.82399	1.83613	2.64842e-08	1.86217e-07
AP002812.3	0.163488	0.43006	1.39536	1.30723e-06	4.85357e-06
VPS9D1-AS1	1.51605	6.90948	2.18826	1.50545e-12	6.27272e-11
AC087277.2	0.0548194	0.277062	2.33745	9.89665e-05	0.000218192
AC093788.1	0.206086	0.679188	1.72056	1.25847e-10	2.14512e-09
ALMS1-IT1	0.167915	0.448195	1.41639	4.38853e-10	5.30871e-09
AC243964.3	1.86176	3.99263	1.10067	1.99278e-07	9.96389e-07
AC092168.2	0.217703	0.533371	1.29278	5.88516e-07	2.52702e-06
AL138963.1	0.504086	1.23435	1.29201	8.00739e-06	2.30392e-05
AC004943.2	0.36327	0.856745	1.23782	2.72039e-14	2.04029e-12
FGF14-AS2	1.56154	0.571524	-1.45009	9.99934e-09	7.92201e-08
AP001267.3	1.09815	0.404644	-1.44035	1.16294e-06	4.40507e-06
AP002907.1	0.25652	0.702305	1.45303	2.01144e-09	1.93407e-08
FIRRE	0.0307271	0.393564	3.67902	1.40005e-14	1.96882e-12
AP002812.5	0.279352	0.593826	1.08795	5.88865e-05	0.000135753
AC009054.1	0.0974694	0.237739	1.28636	5.69443e-05	0.000131815
AC016027.3	0.0838	0.23447	1.48438	0.000162835	0.000341134
AL591895.1	4.54185	13.458	1.56711	9.90744e-12	2.93312e-10
AL136531.1	0.452711	0.98225	1.1175	2.13998e-06	7.38489e-06
AC007285.2	0.0891155	0.263122	1.56199	1.57413e-08	1.19656e-07
LINC01106	0.344081	0.970042	1.4953	4.4851e-11	9.70334e-10
LINC01355	0.373998	1.05076	1.49032	8.54448e-09	6.96561e-08
AC005546.1	0.247742	0.619868	1.32312	2.24547e-05	5.72824e-05
AC079907.1	0.140383	0.395894	1.49574	1.69787e-08	1.25665e-07
AL356417.2	0.0219532	0.272658	3.63459	5.96484e-12	1.97366e-10
AP003170.3	0.235305	0.597428	1.34423	1.69582e-06	6.0952e-06
AC127024.4	0.617889	1.2782	1.0487	3.57189e-06	1.15146e-05
AC145124.1	0.63551	0.313147	-1.02108	4.47777e-06	1.41106e-05
AL139349.1	0.202044	0.640547	1.66464	9.54661e-09	7.61697e-08
AC103769.1	0.748821	1.51929	1.0207	0.00845615	0.0123068
AC130324.1	0.207619	0.438965	1.08017	1.34039e-06	4.96032e-06
AL360091.1	0.375296	0.768931	1.03482	0.000406505	0.000777752
AL158196.1	0.109747	0.268233	1.28931	7.22585e-06	2.08974e-05
AC024361.1	0.290471	0.641765	1.14365	5.00082e-05	0.000117697
AL138756.1	0.577092	1.24822	1.113	2.98007e-09	2.68206e-08
AGAP2-AS1	2.82637	5.90279	1.06244	1.22821e-07	6.54851e-07
AC103810.5	0.12251	0.342761	1.4843	0.000209105	0.000430062
DLEU1	0.381384	0.773231	1.01966	1.34228e-11	3.63448e-10
AL117379.1	0.296276	0.891427	1.58917	2.96497e-10	4.22226e-09
AC009065.2	3.41852	8.25514	1.27192	8.45887e-07	3.4231e-06
AL139384.2	0.10374	0.310649	1.58231	0.00713627	0.0104945
AC012313.3	0.0995453	0.222315	1.15918	0.000574341	0.00105405
AC087741.1	0.264419	0.767237	1.53685	3.62703e-10	4.58473e-09
AC011773.1	0.081863	0.337641	2.0442	7.21321e-10	8.03452e-09
AD001527.1	0.550992	1.12507	1.02991	0.000149096	0.000314695
AC004637.1	0.706185	0.234919	-1.58788	0.000389957	0.000748668
AP003467.1	0.0692354	0.261	1.91447	1.67028e-07	8.61957e-07
PVT1	0.776496	3.43954	2.14716	3.18639e-15	5.97449e-13
Z99127.1	0.107741	0.391831	1.86267	5.66815e-09	4.83081e-08
AL662791.1	0.237444	0.546629	1.20298	0.00939167	0.0134766
AC006141.1	0.220723	0.457752	1.05233	1.79598e-05	4.67702e-05
AC009996.1	0.231851	0.469069	1.0166	7.71994e-06	2.22691e-05
AC018607.1	0.139901	0.541563	1.95272	3.27843e-10	4.28398e-09
AC090739.1	0.385822	0.989883	1.35932	2.89597e-09	2.62739e-08
AP000866.6	0.232115	0.639516	1.46214	5.02226e-10	5.82479e-09
TBILA	0.311138	0.939323	1.59407	7.03692e-08	4.01855e-07
A2M-AS1	1.37659	0.492402	-1.48319	0.00320699	0.00500397
AC055764.1	0.128621	0.25828	1.00581	0.000167764	0.00035001
AL512770.1	0.207434	0.46575	1.16691	4.43914e-09	3.81224e-08
AL121989.1	0.0698037	0.288409	2.04674	4.99787e-08	3.07246e-07
AC010761.3	0.342084	0.93755	1.45455	5.48381e-08	3.27045e-07
BNC2-AS1	0.73059	0.332637	-1.13511	0.000173284	0.000360341
LINC01082	4.83041	1.43926	-1.74682	2.64491e-12	9.29851e-11
AC103706.1	0.155833	0.405197	1.37863	2.19823e-06	7.53965e-06
AC018809.1	0.160934	0.407457	1.34018	4.85477e-06	1.51291e-05
AC008808.2	2.66664	0.80802	-1.72256	8.6333e-06	2.45885e-05
AC130371.2	1.22355	0.545759	-1.16473	9.08966e-08	5.03737e-07
AC092338.1	0.286608	0.636408	1.15087	1.50764e-06	5.48897e-06
AL031717.1	0.429941	1.11893	1.37991	5.91337e-09	4.96458e-08
AC124312.5	1.19815	0.504441	-1.24805	0.000222161	0.000454421
AC124283.2	0.173065	0.49421	1.51381	8.81322e-09	7.133e-08
AC005086.2	0.353307	0.863942	1.29001	0.0014201	0.00243391
AC025265.1	0.188798	0.464376	1.29845	1.26339e-06	4.70632e-06
AC084083.1	0.131001	0.436162	1.73529	9.45249e-09	7.59575e-08
AL031768.1	0.120053	0.243659	1.02119	7.76321e-05	0.00017363
TGFB2-AS1	0.556522	1.19475	1.1022	0.000399341	0.000765347
RUSC1-AS1	0.527685	1.44246	1.45079	2.01732e-12	7.71987e-11
AC026356.2	0.173242	0.536534	1.63088	8.85347e-11	1.60648e-09
C6orf99	0.269282	0.677302	1.33068	3.60232e-07	1.66774e-06
AL353804.2	0.139091	0.363531	1.38605	6.49913e-06	1.92408e-05
AC127024.5	1.21198	2.47042	1.02739	9.65594e-08	5.27327e-07
AC005921.3	0.14808	0.327251	1.14402	1.20983e-06	4.52179e-06
RHPN1-AS1	0.206746	0.806383	1.96361	3.33573e-11	7.50539e-10
UBXN10-AS1	6.19962	0.978609	-2.66338	1.5194e-06	5.51396e-06
TMPO-AS1	0.57348	1.39395	1.28137	6.14654e-11	1.19222e-09
AL163051.1	0.267679	0.619962	1.21167	2.15168e-09	2.05139e-08
AC108727.1	0.186248	0.551542	1.56625	1.70618e-07	8.71379e-07
AC048341.1	0.145516	0.330249	1.18237	2.76989e-08	1.92354e-07
MIR100HG	6.06403	2.18261	-1.47423	0.00489147	0.00739638
PGM5-AS1	11.1877	1.10418	-3.34086	4.99827e-13	2.34294e-11
ABALON	0.330898	1.05246	1.6693	3.09683e-11	7.2582e-10
AL391244.2	0.77067	0.35946	-1.10028	1.3364e-07	7.02547e-07
AL158825.2	0.332734	1.02841	1.62798	4.66652e-07	2.08327e-06
AC025176.1	0.0663459	0.349239	2.39613	4.11256e-10	5.0842e-09
AC116914.2	0.51878	1.13581	1.13052	1.90525e-06	6.6983e-06
AC007193.2	0.843044	0.412599	-1.03087	0.0161762	0.0222745
AL033384.2	0.28536	0.64683	1.18061	2.25792e-06	7.69746e-06
AL451050.2	0.164145	0.666327	2.02126	2.72032e-14	2.04029e-12
AC020913.1	0.193807	0.454145	1.22853	2.1563e-06	7.41848e-06
AC008750.5	0.307106	0.679257	1.14522	2.66432e-06	8.86792e-06
AC092143.3	0.122075	0.289625	1.24642	3.84877e-06	1.23008e-05
AC087284.1	0.343084	0.947462	1.46551	2.94908e-08	2.02299e-07
AC002064.2	0.304918	0.69849	1.19582	0.000186722	0.000387568
AL355488.1	0.375061	1.42236	1.92309	2.69498e-13	1.41059e-11
CDC42-IT1	0.19331	0.458443	1.24582	1.9728e-06	6.914e-06
UBE2R2-AS1	0.405436	0.868556	1.09915	1.72151e-05	4.55702e-05
AC008147.2	0.172611	0.45152	1.38726	2.43783e-09	2.26658e-08
ARHGAP27P1-BPTFP1-KPNA2P3	0.706365	1.41735	1.00471	1.86287e-08	1.36975e-07
AC113139.1	0.395118	0.896683	1.18231	9.15919e-06	2.59549e-05
AC005840.2	0.230383	0.713568	1.63102	3.21427e-10	4.28398e-09
AC011447.3	0.143827	0.446284	1.63362	0.000433834	0.000818898
AL807757.2	0.169816	0.495737	1.5456	2.37752e-08	1.70364e-07
AC044840.1	0.0943561	0.289107	1.61542	1.507e-06	5.48897e-06
AL161729.3	0.144822	0.48629	1.74754	5.57881e-08	3.27045e-07
AC211433.1	0.157993	0.433889	1.45746	1.20291e-09	1.27668e-08
AC012213.3	0.108874	0.306638	1.49388	1.82607e-09	1.78637e-08
AP003071.4	2.61667	0.9579	-1.44979	0.017073	0.0234519
AC079601.2	0.138901	0.293988	1.08169	1.20009e-06	4.5154e-06
AC092119.2	0.175281	0.438263	1.32213	4.28499e-08	2.67812e-07
AC025280.1	1.65958	0.385338	-2.10662	0.000483068	0.000901247
AC012676.1	0.139837	0.350267	1.3247	1.4168e-11	3.70674e-10
MCF2L-AS1	1.56298	4.6077	1.55975	3.54332e-07	1.6472e-06
SNHG4	0.5028	1.68207	1.74218	1.25747e-13	7.44552e-12
AC087501.1	0.0966562	0.239729	1.31047	2.71959e-05	6.73907e-05
AC010530.1	0.154425	0.359992	1.22106	3.38747e-06	1.10142e-05
AC084125.4	0.217463	0.642983	1.56401	5.71196e-10	6.49087e-09
CARMN	3.45855	1.08152	-1.6771	0.00273815	0.00436939
AC025171.4	0.211398	0.581486	1.45978	1.13764e-08	8.8878e-08
AC090772.3	0.141421	0.286928	1.02069	0.00196034	0.00324799
AC091057.1	0.295603	1.22549	2.05163	4.15796e-16	9.35541e-14
AC006017.1	0.107628	0.269142	1.32232	6.61559e-07	2.78747e-06
ACAP2-IT1	0.223859	0.610532	1.44747	1.63998e-08	1.23028e-07
AC107959.1	0.844652	0.353708	-1.2558	7.93352e-07	3.23377e-06
AC015849.3	1.13544	2.90197	1.35378	3.02547e-10	4.24467e-09
Z97200.1	0.114282	0.324896	1.50738	4.34214e-05	0.000103275
AC131009.3	0.433762	2.03612	2.23085	4.46417e-17	1.25555e-14
AC068888.2	0.249904	0.555415	1.15219	6.48639e-07	2.7433e-06
TRIM31-AS1	0.404928	2.22448	2.45773	2.55706e-13	1.41059e-11
AC116914.1	0.0663894	0.293691	2.14527	2.42442e-09	2.26658e-08
AC083880.1	0.226574	0.477472	1.07544	9.42215e-07	3.73236e-06
AC007272.1	0.112319	0.375517	1.74127	1.31505e-07	6.94571e-07
ZBTB46-AS1	0.0381185	0.616625	4.01583	0.00032961	0.000642654
AC007038.1	0.204926	0.485394	1.24405	2.62793e-07	1.27432e-06
AC011472.1	3.44035	1.40034	-1.29678	0.0188969	0.0256133
AP001363.2	0.70812	0.287776	-1.29905	3.20911e-06	1.04645e-05
AC004000.1	0.511858	1.21747	1.25008	1.52628e-05	4.06886e-05
AL137244.1	0.0938259	0.27414	1.54685	2.02521e-07	1.00813e-06
C3orf35	0.142473	0.329659	1.21029	3.58852e-08	2.34714e-07
NALT1	3.29	0.674121	-2.28701	0.000244351	0.000497098
XIAP-AS1	0.213596	0.486023	1.18614	5.29278e-05	0.000123792
AC112512.1	0.138021	0.319915	1.2128	5.56072e-07	2.40608e-06
AC090559.2	0.353597	0.805679	1.1881	0.000258942	0.000522061
AC002128.1	0.217207	0.61586	1.50353	1.42385e-10	2.34521e-09
OPA1-AS1	0.0800067	0.254674	1.67046	1.53079e-08	1.17152e-07
MIS18A-AS1	0.0889769	0.232209	1.38392	1.76067e-06	6.29532e-06
AP003696.1	0.0707094	0.225404	1.67254	5.50729e-06	1.69167e-05
LINC00865	1.03993	0.51406	-1.01648	3.23513e-07	1.52281e-06
AC090519.2	0.119152	0.261811	1.13572	7.87164e-05	0.000175358
FOXP1-AS1	0.164191	0.344089	1.0674	0.000258056	0.000521209
AC009299.2	4.83954	1.88506	-1.36026	0.00142357	0.00243391
AL121845.4	0.217281	0.550731	1.34178	1.01399e-06	3.96905e-06
AC008957.2	0.0757794	0.24542	1.69538	2.90887e-05	7.16078e-05
AC127024.2	0.232593	0.572946	1.30059	9.29787e-06	2.62817e-05
BARX1-DT	1.33005	0.397059	-1.74406	0.000273315	0.000546602
BX255925.1	0.258574	0.624347	1.27177	1.40513e-06	5.16593e-06
AL390961.2	0.0955836	0.260955	1.44897	7.0913e-06	2.06677e-05
AC022558.1	0.226418	0.533649	1.2369	5.22563e-08	3.16067e-07
AP000892.3	5.29907	2.12404	-1.31893	0.00809346	0.0118402
AC009269.5	0.109102	0.25496	1.22459	1.00903e-05	2.8379e-05
AC023389.2	0.261317	0.854226	1.70882	4.56768e-10	5.40909e-09
FENDRR	6.90697	2.81901	-1.29286	3.72317e-07	1.70267e-06
AC115102.1	0.166577	0.578433	1.79596	6.7523e-08	3.87568e-07
AC108058.1	0.387657	0.794736	1.03569	0.000389973	0.000748668
AC016949.1	0.413059	1.08191	1.38916	6.64655e-09	5.53879e-08
AC022306.3	0.117685	0.258986	1.13794	6.22291e-06	1.84717e-05
AC002558.2	0.15996	0.388161	1.27894	2.86371e-06	9.4201e-06
FOXD2-AS1	0.440504	2.89724	2.71745	3.30123e-18	3.16857e-15
AC078778.1	0.170382	0.825367	2.27626	1.17137e-13	7.32103e-12
HM13-IT1	1.28605	3.12563	1.2812	5.88575e-09	4.96458e-08
AL110115.2	0.167256	0.380333	1.1852	0.000551352	0.00101851
AP005131.4	0.104073	0.266265	1.35526	0.000947315	0.00166001
AL139120.1	0.241199	0.711204	1.56004	1.2404e-07	6.58232e-07
SNHG14	1.10617	0.436096	-1.34286	4.64869e-06	1.45272e-05
AL450344.2	0.186726	0.43898	1.23323	3.63633e-05	8.7599e-05
MAGI1-AS1	0.116884	0.23793	1.02546	0.00599454	0.0089441
AC020907.4	0.311414	0.773464	1.3125	2.7398e-07	1.30605e-06
AC004837.2	0.123246	0.368326	1.57945	6.15485e-10	6.9242e-09
AC073073.2	0.321135	0.687507	1.0982	2.58421e-11	6.46052e-10
AC024451.4	0.110009	0.406979	1.88733	1.62587e-10	2.613e-09
AC020913.3	0.709613	1.64583	1.21371	1.20954e-06	4.52179e-06
TNFRSF10A-AS1	1.38798	3.3426	1.26799	1.80224e-10	2.85565e-09
AL355574.1	0.871196	2.04149	1.22855	3.24684e-10	4.28398e-09
MIR1-1HG-AS1	1.5668	0.293825	-2.41479	2.89211e-08	1.99609e-07
AC005180.2	1.55364	0.568655	-1.45002	1.23326e-08	9.56836e-08
AP002993.1	0.365985	0.763604	1.06104	0.000557009	0.00102559
AC107081.2	0.174566	0.499532	1.51681	8.71644e-11	1.60648e-09
AC018682.1	0.158433	0.345365	1.12425	2.94472e-05	7.23322e-05
AC104564.5	0.0822868	0.219409	1.41489	1.01608e-06	3.96905e-06
LINC01569	0.496039	1.01499	1.03294	1.07436e-06	4.13925e-06
LINC02106	1.34798	0.271949	-2.30939	5.92361e-07	2.53386e-06
LINC02014	0.353905	1.06938	1.59534	1.69324e-08	1.25665e-07
AC020661.2	0.106448	0.332874	1.64483	9.49831e-08	5.21249e-07
LINC01232	0.626158	1.56877	1.32504	2.62605e-10	3.88724e-09
AC009095.1	0.21016	0.52619	1.3241	2.41456e-09	2.26658e-08
AC007036.2	0.263255	0.550887	1.0653	0.000346668	0.000673577
AL049835.1	0.253521	0.664211	1.38954	0.000156524	0.000328525
AC005726.3	0.507059	1.12091	1.14444	2.8219e-06	9.30978e-06
AC090152.1	2.38218	1.04395	-1.19023	8.87472e-07	3.54045e-06
AC066613.1	0.174884	0.458646	1.39098	2.6957e-09	2.48579e-08
AC087276.3	0.180316	0.405402	1.16882	0.00377982	0.00584107
AC009159.3	0.412164	0.196766	-1.06674	9.75575e-07	3.85095e-06
AC022400.5	0.398411	0.814398	1.03148	3.69259e-07	1.69558e-06
ADAMTS9-AS2	0.700383	0.184349	-1.9257	5.58157e-08	3.27045e-07
LINC00092	0.644353	0.285327	-1.17524	2.73459e-10	3.99534e-09
AC126118.1	0.136558	0.291275	1.09287	3.04202e-05	7.45367e-05
AC145423.3	0.238504	0.478226	1.00368	6.85274e-05	0.000155117
AL139099.2	0.0976414	0.271799	1.47698	2.22198e-07	1.09637e-06
SERTAD4-AS1	7.64654	3.1797	-1.26591	0.00046833	0.000876657
ITFG1-AS1	0.179817	0.374305	1.05769	3.48456e-07	1.62661e-06
AC068533.3	0.252889	0.730517	1.53041	2.55437e-08	1.80734e-07
AC006270.1	0.0823918	0.244699	1.57043	0.000227262	0.00046317
AC004951.1	0.214173	0.512321	1.25827	2.53212e-08	1.80293e-07
AL365181.2	0.326057	1.62846	2.32031	5.20278e-08	3.16067e-07
AP003071.3	1.77514	0.636989	-1.47859	0.0265287	0.0348654
AC106028.3	0.20643	0.495196	1.26235	3.31294e-10	4.28398e-09
AC068790.5	0.295577	0.672047	1.18503	1.03248e-06	4.00847e-06
ZBTB40-IT1	0.239532	0.519979	1.11824	1.42541e-05	3.809e-05
AC005037.1	0.195535	0.455372	1.21962	3.43231e-08	2.27138e-07
AC027514.2	0.14055	0.308652	1.1349	2.04347e-08	1.48316e-07
SNHG1	4.37072	10.9377	1.32337	8.23172e-12	2.57241e-10
AC011481.1	0.152697	0.307602	1.01039	0.000224203	0.000457764
AC034229.4	0.133582	0.413564	1.63038	1.53171e-06	5.54076e-06
PSPC1-AS2	0.308637	0.801922	1.37755	1.52505e-08	1.17152e-07
AL590666.2	4.10223	9.00044	1.13359	2.72968e-05	6.74921e-05
AC027544.2	0.0949568	0.236147	1.31434	5.19304e-06	1.60941e-05
EFCAB14-AS1	0.156912	0.343622	1.13086	5.72615e-06	1.73305e-05
AC090517.2	0.274994	0.659171	1.26125	5.63075e-08	3.28217e-07
AL096701.3	0.140483	0.296579	1.07802	9.08938e-07	3.61327e-06
AC023794.3	1.54454	0.609951	-1.34041	2.00287e-08	1.46313e-07
AC073487.1	0.285549	0.635147	1.15335	1.42153e-06	5.20918e-06
AC010326.3	2.77205	6.05664	1.12756	1.5195e-09	1.52628e-08
AC010478.1	1.06944	0.404643	-1.40213	0.00142356	0.00243391
AC011479.3	0.195317	0.463527	1.24684	2.98993e-07	1.41331e-06
AC021739.4	0.0694827	0.232302	1.74128	3.30857e-08	2.22882e-07
AC010980.2	0.847576	0.238826	-1.82738	0.0106348	0.0151638
AP005899.1	0.314759	0.986409	1.64794	8.49309e-11	1.59245e-09
AC084357.2	0.212987	0.560136	1.39501	4.06963e-07	1.83133e-06
AL021707.6	0.810849	1.96995	1.28065	6.70888e-09	5.54962e-08
AC124798.1	0.570025	2.39251	2.06943	1.35687e-11	3.63448e-10
AC144831.1	0.660998	0.294525	-1.16626	1.72154e-05	4.55702e-05
AC016405.1	0.178993	0.426561	1.25285	2.11524e-06	7.32198e-06
AC068790.2	0.223084	0.48545	1.12173	3.44196e-07	1.61342e-06
AC009120.3	0.593487	1.35564	1.19169	4.78239e-07	2.12656e-06
AC124312.2	1.1484	0.511364	-1.16721	0.000709896	0.00127577
SNHG3	3.44029	7.53669	1.1314	3.30927e-09	2.93144e-08
ZNF582-AS1	0.596004	0.266903	-1.159	2.40229e-06	8.11585e-06
AL513217.1	0.792787	0.173326	-2.19344	4.86679e-05	0.000115024
MIR181A2HG	0.222788	0.641416	1.52559	8.73362e-07	3.50904e-06
AC010201.1	0.104077	0.226422	1.12137	5.56622e-05	0.00012938
AC040904.1	0.215965	0.456532	1.07992	3.87199e-05	9.28782e-05
AC107993.1	0.201212	0.504585	1.32638	1.76269e-06	6.29532e-06
AL158063.1	0.0803387	0.24321	1.59804	1.86687e-05	4.83924e-05
AC010761.1	0.762834	1.61526	1.08232	1.07798e-10	1.86574e-09
AC079354.2	0.235647	0.60148	1.35189	4.60527e-06	1.44316e-05
AC009686.1	0.191669	0.449237	1.22886	1.20747e-05	3.32943e-05
AL132639.3	0.154704	0.337068	1.12352	8.85556e-08	4.93193e-07
MIR22HG	10.3142	4.91696	-1.06879	1.86476e-12	7.49233e-11
PTPRJ-AS1	0.357951	0.965146	1.43098	2.57274e-06	8.63979e-06
AC016550.2	0.0176893	0.335488	4.24531	0.000116843	0.000251336
AC084824.5	0.547694	1.10828	1.01688	3.57209e-06	1.15146e-05
AC087612.1	0.0110723	0.320494	4.85527	0.00263895	0.00422909
AC073333.1	0.169446	0.63268	1.90065	1.62207e-14	2.02758e-12
AC134407.1	0.427965	0.873369	1.0291	2.16298e-05	5.54294e-05
AC131571.1	0.106103	0.319785	1.59164	6.80765e-06	1.99964e-05
AC005586.1	0.760399	1.77533	1.22326	1.37878e-09	1.41012e-08
AC127024.3	0.186002	0.472209	1.34411	8.69965e-06	2.47149e-05
AL354836.1	1.40028	3.09726	1.14528	4.68091e-08	2.89342e-07
AC005740.3	0.087759	0.232379	1.40486	5.97336e-06	1.79156e-05
AC004594.1	0.118277	0.251762	1.0899	0.000461501	0.000865314
AF001548.1	5.16366	1.2823	-2.00966	3.51314e-05	8.4813e-05
AC005072.1	0.173912	0.392295	1.17358	2.29511e-05	5.82843e-05
FMR1-IT1	0.198598	0.55448	1.48129	4.13217e-08	2.61276e-07
AC109992.2	0.0613448	0.250738	2.03117	4.07669e-11	8.99269e-10
AL031670.1	0.406243	0.928884	1.19316	4.06342e-08	2.6122e-07
N4BP2L2-IT2	0.272938	0.632621	1.21277	2.69637e-08	1.88411e-07
AC002398.2	1.85401	0.382936	-2.27547	5.73061e-06	1.73305e-05
AL445426.1	0.44274	0.203687	-1.1201	2.71955e-06	9.02505e-06
AC005180.1	1.35692	0.510565	-1.41016	1.66375e-07	8.61957e-07
AC021851.1	0.161127	0.508801	1.6589	1.93575e-10	2.98317e-09
THUMPD3-AS1	0.92492	1.87222	1.01735	8.96517e-10	9.88806e-09
ZNF667-AS1	3.00196	1.29553	-1.21236	4.9211e-07	2.17962e-06
AC120053.1	0.895724	2.05795	1.20008	4.09958e-08	2.61276e-07
AP002884.1	1.04297	0.445766	-1.22634	1.77657e-06	6.32482e-06
IGF2BP2-AS1	0.0466343	0.242224	2.37688	1.4384e-10	2.34521e-09
LIMS1-AS1	0.273125	0.617511	1.1769	2.53407e-06	8.53542e-06
AC020915.2	0.485904	1.23787	1.34911	3.92185e-08	2.53568e-07
AC103691.1	0.770701	3.06531	1.99179	7.19178e-08	4.04538e-07
