# Supplementary material for: Identification of oxeiptosis-associated lncRNAs and prognosis-related signature to predict the immune status in gastric cancer
Source: Medicine (Baltimore). 2024 Feb 16;103(7):e37189. doi: 10.1097/MD.0000000000037189 (PMC10869064; doi:10.1097/MD.0000000000037189)
Supplement: Supplementary file 3 [file medi-103-e37189-s003.xlsx]

## Sheet: uniCox
lncRNA	HR	HR.95L	HR.95H	P-value
AC105935.2	0.317395	0.138056	0.7297	0.00689508
AL157762.1	0.443297	0.201205	0.976675	0.0435366
AP001350.1	0.471153	0.235721	0.94173	0.0331818
AC019080.5	1.72336	1.09536	2.71141	0.0185792
AL139393.2	1.11521	1.00335	1.23954	0.0431863
AC068790.7	1.64505	1.09229	2.47755	0.0171975
AC245100.7	1.16718	1.00004	1.36225	0.049934
AP001178.2	0.718662	0.535115	0.965167	0.0281215
POLH-AS1	0.767205	0.600262	0.980579	0.0342932
AC016737.1	1.20291	1.03141	1.40292	0.0185726
AL390955.2	2.33687	1.09414	4.99109	0.0283553
AC048382.2	2.10523	1.12488	3.93995	0.0199136
PINK1-AS	0.723509	0.554882	0.943381	0.0168272
AC005165.1	1.17508	1.03652	1.33216	0.0117254
Z69666.1	0.631831	0.424205	0.941079	0.0239009
AC037198.1	1.2073	1.02141	1.42703	0.0272258
LINC01775	0.507943	0.259833	0.992968	0.0476365
AC010768.2	0.599087	0.39336	0.912407	0.0169841
AC009554.1	0.451169	0.212257	0.958993	0.0385649
AC145285.6	0.654642	0.468741	0.914272	0.0129243
MIR3142HG	0.798752	0.669385	0.953122	0.0126833
AL512328.1	1.28847	1.09931	1.51018	0.00175519
AC104083.1	1.0227	1.00235	1.04346	0.0286387
MSC-AS1	1.40059	1.03747	1.89081	0.0277932
AC079807.1	0.846795	0.719183	0.997051	0.045999
AL365181.3	0.962157	0.927098	0.998542	0.0416518
AC005546.1	0.70333	0.508261	0.973265	0.0337143
AL356417.2	2.12393	1.34711	3.34869	0.00118433
LINC01638	1.50766	1.10368	2.05951	0.00988435
AL138756.1	1.29326	1.03488	1.61615	0.0237325
MALAT1	0.999287	0.998657	0.999918	0.0267165
AC058791.1	0.577456	0.3397	0.981617	0.0425088
AC018752.1	1.2323	1.00656	1.50866	0.0430396
PVT1	0.880011	0.796897	0.971794	0.0115631
AC092368.3	0.771989	0.602057	0.989884	0.0413387
TGFB2-AS1	1.09992	1.00754	1.20077	0.0333561
AL161935.3	1.94632	1.23786	3.06024	0.00392506
MAGI2-AS3	1.19723	1.004	1.42764	0.0450234
AL353804.2	0.450697	0.23227	0.874531	0.0184551
AC006547.1	0.727864	0.556764	0.951545	0.0201663
AL158825.2	0.769823	0.615434	0.962943	0.021986
LINC01197	2.11387	1.15104	3.88206	0.0157983
UBE2R2-AS1	0.754387	0.576626	0.986947	0.039802
AL590666.1	0.575785	0.343253	0.965841	0.0364691
AC032044.1	0.663154	0.446139	0.985733	0.0422533
AP007216.2	1.81693	1.28762	2.56383	0.000676776
TET2-AS1	0.332748	0.111749	0.9908	0.0480908
AL390961.2	0.407069	0.193978	0.85425	0.0174775
AC083964.1	1.67436	1.14971	2.43841	0.0072018
AL645941.1	0.3727	0.163998	0.846994	0.0184511
TNFRSF10A-AS1	0.904797	0.824551	0.992854	0.0347452
AL355574.1	0.826694	0.710068	0.962475	0.0141706
ITFG1-AS1	1.83908	1.04905	3.22408	0.0334073
AL353804.1	0.755318	0.576087	0.990311	0.0423146
LINC01186	1.11365	1.02085	1.21488	0.0153148
AC090825.1	1.72203	1.15816	2.56042	0.0072423
AC107214.1	0.550316	0.307891	0.98362	0.043831
AL590666.2	0.968297	0.943732	0.993502	0.0140018
LRRC8C-DT	2.08614	1.02916	4.22864	0.04138
AC004596.1	0.59307	0.404678	0.869166	0.00738435
UBL7-AS1	0.620476	0.419478	0.917784	0.0168715
AC040904.1	0.538973	0.309533	0.938487	0.0289384
AC027031.2	1.33728	1.01082	1.76918	0.041819
AP003392.1	0.811553	0.665253	0.990028	0.039515
PTPRJ-AS1	0.778833	0.630803	0.961602	0.020125
ST3GAL6-AS1	1.80113	1.07643	3.01373	0.0250649
AC016550.2	1.26371	1.0394	1.53642	0.018895
AC010300.1	0.367906	0.15456	0.87574	0.0238316
AP000873.4	0.42256	0.205286	0.869793	0.0193513
AL359182.1	1.3114	1.002	1.71634	0.0483234
AC005586.1	0.769684	0.642391	0.9222	0.004539
AC107982.2	0.549041	0.318643	0.946029	0.0307864
AC110995.1	2.03811	1.33773	3.10519	0.000918355
LINC00519	3.0226	1.47749	6.18353	0.002455
SENCR	1.57636	1.07714	2.30695	0.0191599
