# Supplementary material for: Identification of oxeiptosis-associated lncRNAs and prognosis-related signature to predict the immune status in gastric cancer
Source: Medicine (Baltimore). 2024 Feb 16;103(7):e37189. doi: 10.1097/MD.0000000000037189 (PMC10869064; doi:10.1097/MD.0000000000037189)
Supplement: Supplementary file 4 [file medi-103-e37189-s004.xlsx]

## Sheet: multiCox
LncRNA	Coef	HR	HR.95L	HR.95H	P-value
AP001350.1	-1.20739	0.298978	0.109211	0.818487	0.0187847
AC019080.5	0.659201	1.93325	1.11236	3.35992	0.01941
AC068790.7	1.13441	3.10934	1.83119	5.27963	2.67487e-05
AC016737.1	0.154153	1.16667	0.98296	1.38471	0.07784
MIR3142HG	-0.246455	0.781567	0.637887	0.957609	0.0174117
AL138756.1	0.378766	1.46048	1.16257	1.83474	0.00113763
TGFB2-AS1	0.0774372	1.08051	0.981902	1.18903	0.112757
AL353804.2	-1.18518	0.305692	0.141711	0.659426	0.00251524
AL390961.2	-1.14065	0.319611	0.121957	0.837604	0.0203155
AL355574.1	-0.28799	0.749769	0.622645	0.902847	0.00238047
AL590666.2	-0.0300214	0.970425	0.942932	0.99872	0.0406251
AC016550.2	0.308484	1.36136	1.07925	1.71721	0.00922277
AC005586.1	-0.155122	0.85631	0.708517	1.03493	0.108549
